# Supplementary material for: Bis(1-methyl-1H-imidazole-κN 3)[N,N′-o-phenyl­enebis(pyridine-2-carbox­amido)-κ4 N]manganese(II)
Source: Acta Crystallogr Sect E Struct Rep Online. 2008 Dec 17;65(Pt 1):m75. doi: 10.1107/S1600536808041640 (PMC2967912; doi:10.1107/S1600536808041640)
Supplement: Supplementary file 1 [file e-65-00m75-sup1.cif]

##############################################################################
###                                                                        ###
###        Electronic paper (Acta Crystallographica Section E)             ###
###                                                                        ###
##############################################################################
#                                                                            #
# This CIF contains the data in a paper accepted for publication in Acta     #
# Crystallographica Section E. It conforms to the requirements of Notes      #
# for Authors for Section E, and has been peer reviewed under the auspices   #
# of the IUCr Commission on Journals.                                        #
#                                                                            #
# Full details of the Crystallographic Information File format               #
# are given in the paper "The Crystallographic Information File (CIF):       #
# a New Standard Archive File for Crystallography" by S. R. Hall, F. H.      #
# Allen and I. D. Brown [Acta Cryst. (1991), A47, 655-685].                  #
#                                                                            #
# The current version of the core CIF dictionary is obtainable from          #
# ftp://ftp.iucr.org/pub/cif_core.dic. The current version number is 2.4.    #
#                                                                            #
# Software is freely available for graphical display of the structure(s) in  #
# this CIF.  For information consult the CIF home page http://www.iucr.org/  #
# cif/home.html                                                              #
#                                                                            #
# This file may be used for bona fide research purposes within the           #
# scientific community so long as proper attribution is given to the journal # 
# article from which it was obtained.                                        #
#                                                                            #
##############################################################################
                                             
data_I
_audit_creation_method     SHELXL-97
_chemical_name_systematic
;
Bis(1-methyl-1<i>H<i>-imidazole-\k<i>N<i>^3^)[<i>N<i>,<i>N<i>'-<i>o<i>-
phenylenebis(pyridine-2-carboxamidato)-\k^4^<i>N<i>]manganese(II)
;
_chemical_name_common     ?
_chemical_formula_moiety     'C26 H24 Mn N8 O2'
_chemical_formula_sum     'C26 H24 Mn N8 O2'
_chemical_formula_iupac     '[Mn (C18 H12 N4 O2) (C4 H6 N2)2]'
_chemical_formula_weight     535.47
_chemical_melting_point     ?
_symmetry_cell_setting     orthorhombic
_symmetry_space_group_name_H-M     'P c a 21'
_symmetry_space_group_name_Hall     'P 2c -2ac'
loop_
    _symmetry_equiv_pos_as_xyz
    'x, y, z'
    '-x, -y, z+1/2'
    'x+1/2, -y, z'
    '-x+1/2, y, z+1/2'
_cell_length_a     13.819(3)
_cell_length_b     9.894(2)
_cell_length_c     17.864(4)
_cell_angle_alpha     90.00
_cell_angle_beta     90.00
_cell_angle_gamma     90.00
_cell_volume     2442.5(9)
_cell_formula_units_Z     4
_cell_measurement_reflns_used     6910
_cell_measurement_theta_min     2.53
_cell_measurement_theta_max     28.27
_cell_measurement_temperature     100(2)
_exptl_crystal_description     plate
_exptl_crystal_colour     red
_exptl_crystal_size_max     0.54
_exptl_crystal_size_mid     0.35
_exptl_crystal_size_min     0.04
_exptl_crystal_density_diffrn     1.456
_exptl_crystal_density_meas     ?
_exptl_crystal_density_method     'not measured'
_exptl_crystal_F_000     1108
_exptl_absorpt_coefficient_mu     0.582
_exptl_absorpt_correction_type     multi-scan
_exptl_absorpt_process_details     '(SADABS; Sheldrick, 2007)'
_exptl_absorpt_correction_T_min     0.744
_exptl_absorpt_correction_T_max     0.977
_exptl_special_details
;
;
_diffrn_ambient_temperature     100(2)
_diffrn_radiation_type     MoK\a
_diffrn_radiation_wavelength     0.71073
_diffrn_radiation_source     'fine-focus sealed tube'
_diffrn_radiation_monochromator     graphite
_diffrn_measurement_device_type     'Bruker APEX'
_diffrn_measurement_method     \w
_diffrn_detector_area_resol_mean     ?
_diffrn_reflns_number     8288
_diffrn_reflns_av_R_equivalents     0.0224
_diffrn_reflns_av_sigmaI/netI     0.0339
_diffrn_reflns_theta_min     2.06
_diffrn_reflns_theta_max     26.00
_diffrn_reflns_theta_full     26.00
_diffrn_measured_fraction_theta_max     0.999
_diffrn_measured_fraction_theta_full     0.999
_diffrn_reflns_limit_h_min     -16
_diffrn_reflns_limit_h_max     17
_diffrn_reflns_limit_k_min     -12
_diffrn_reflns_limit_k_max     7
_diffrn_reflns_limit_l_min     -22
_diffrn_reflns_limit_l_max     13
_diffrn_standards_number     0
_diffrn_standards_interval_count     0
_diffrn_standards_interval_time     0
_diffrn_standards_decay_%     ?
_refine_special_details
;
;
_reflns_number_total     3473
_reflns_number_gt     3301
_reflns_threshold_expression     I>2\s(I)
_refine_ls_structure_factor_coef     Fsqd
_refine_ls_matrix_type     full
_refine_ls_R_factor_all     0.0272
_refine_ls_R_factor_gt     0.0250
_refine_ls_wR_factor_gt     0.0614
_refine_ls_wR_factor_ref     0.0623
_refine_ls_goodness_of_fit_ref     1.016
_refine_ls_restrained_S_all     1.016
_refine_ls_number_reflns     3473
_refine_ls_number_parameters     335
_refine_ls_number_restraints     1
_refine_ls_hydrogen_treatment     constr
_refine_ls_weighting_scheme     calc
_refine_ls_weighting_details
             'calc w=1/[\s^2^(Fo^2^)+(0.038P)^2^+0.1P] where P=(Fo^2^+2Fc^2^)/3'
_atom_sites_solution_hydrogens     geom
_atom_sites_solution_primary     direct
_atom_sites_solution_secondary     difmap
_refine_ls_shift/su_max     0.000
_refine_ls_shift/su_mean     0.000
_refine_diff_density_max     0.325
_refine_diff_density_min     -0.190
_refine_ls_extinction_method     none
_refine_ls_extinction_coef     ?
_refine_ls_abs_structure_details     'Flack (1983), 989 Friedel pairs'
_refine_ls_abs_structure_Flack     0.046(17)
loop_
    _atom_type_symbol
    _atom_type_description
    _atom_type_scat_dispersion_real
    _atom_type_scat_dispersion_imag
    _atom_type_scat_source
    'C' 'C' 0.0033 0.0016
                         'International Tables Vol C Tables 4.2.6.8 and 6.1.1.4'
    'H' 'H' 0.0000 0.0000
                         'International Tables Vol C Tables 4.2.6.8 and 6.1.1.4'
    'N' 'N' 0.0061 0.0033
                         'International Tables Vol C Tables 4.2.6.8 and 6.1.1.4'
    'O' 'O' 0.0106 0.0060
                         'International Tables Vol C Tables 4.2.6.8 and 6.1.1.4'
    'Mn' 'Mn' 0.3368 0.7283
                         'International Tables Vol C Tables 4.2.6.8 and 6.1.1.4'
_computing_data_collection     'SMART (Bruker, 1998)'
_computing_cell_refinement     'SMART (Bruker, 1998)'
_computing_data_reduction     'SAINT (Bruker, 1998)'
_computing_structure_solution     'SHELXTL (Sheldrick, 2008)'
_computing_structure_refinement     'SHELXTL (Sheldrick, 2008)'
_computing_molecular_graphics     'SHELXTL (Sheldrick, 2008)'
_computing_publication_material     'SHELXTL (Sheldrick, 2008)'
loop_
    _atom_site_type_symbol
    _atom_site_label
    _atom_site_fract_x
    _atom_site_fract_y
    _atom_site_fract_z
    _atom_site_U_iso_or_equiv
    _atom_site_adp_type
    _atom_site_calc_flag
    _atom_site_refinement_flags
    _atom_site_occupancy
    _atom_site_disorder_assembly
    _atom_site_disorder_group
    Mn Mn1 0.38539(2) 0.37818(3) 0.51871(2) 0.01386(8) Uani d . 1 . .
    O O1 0.36109(12) 0.12118(15) 0.32716(9) 0.0186(3) Uani d . 1 . .
    O O2 0.65501(11) 0.32649(17) 0.63464(9) 0.0236(4) Uani d . 1 . .
    N N1 0.30418(13) 0.22376(19) 0.58708(11) 0.0194(4) Uani d . 1 . .
    N N2 0.19272(14) 0.08610(19) 0.63164(11) 0.0201(4) Uani d . 1 . .
    N N3 0.40259(14) 0.58964(19) 0.46979(11) 0.0185(4) Uani d . 1 . .
    N N4 0.41706(15) 0.74233(19) 0.38026(12) 0.0204(4) Uani d . 1 . .
    N N5 0.25565(14) 0.37585(17) 0.44149(10) 0.0157(4) Uani d . 1 . .
    N N6 0.42608(13) 0.24628(19) 0.42643(11) 0.0151(4) Uani d . 1 . .
    N N7 0.53284(12) 0.31457(18) 0.54386(10) 0.0156(4) Uani d . 1 . .
    N N8 0.42419(13) 0.48437(18) 0.62717(10) 0.0156(4) Uani d . 1 . .
    C C1 0.21158(16) 0.1926(2) 0.58814(13) 0.0206(5) Uani d . 1 . .
    H H1 0.1635 0.2405 0.5610 0.025 Uiso calc R 1 . .
    C C2 0.27962(17) 0.0447(3) 0.66076(15) 0.0283(6) Uani d . 1 . .
    H H2 0.2902 -0.0294 0.6935 0.034 Uiso calc R 1 . .
    C C3 0.34717(18) 0.1303(2) 0.63362(15) 0.0260(5) Uani d . 1 . .
    H H3 0.4143 0.1267 0.6449 0.031 Uiso calc R 1 . .
    C C4 0.09803(17) 0.0263(3) 0.64689(15) 0.0266(5) Uani d . 1 . .
    H H4A 0.0520 0.0549 0.6083 0.040 Uiso d R 1 . .
    H H4B 0.0751 0.0564 0.6961 0.040 Uiso d R 1 . .
    H H4C 0.1035 -0.0724 0.6465 0.040 Uiso d R 1 . .
    C C5 0.38396(16) 0.6197(2) 0.39912(15) 0.0183(5) Uani d . 1 . .
    H H5 0.3509 0.5611 0.3656 0.022 Uiso calc R 1 . .
    C C6 0.45966(18) 0.7961(2) 0.44268(14) 0.0239(5) Uani d . 1 . .
    H H6 0.4896 0.8822 0.4470 0.029 Uiso calc R 1 . .
    C C7 0.45043(16) 0.7012(2) 0.49738(13) 0.0216(5) Uani d . 1 . .
    H H7 0.4735 0.7105 0.5472 0.026 Uiso calc R 1 . .
    C C8 0.4078(2) 0.8059(2) 0.30677(15) 0.0271(5) Uani d . 1 . .
    H H8A 0.3726 0.7453 0.2730 0.041 Uiso d R 1 . .
    H H8B 0.4724 0.8239 0.2863 0.041 Uiso d R 1 . .
    H H8C 0.3723 0.8912 0.3117 0.041 Uiso d R 1 . .
    C C9 0.17954(16) 0.4603(2) 0.44273(13) 0.0183(5) Uani d . 1 . .
    H H9 0.1700 0.5150 0.4858 0.022 Uiso calc R 1 . .
    C C10 0.11453(15) 0.4712(2) 0.38434(14) 0.0200(5) Uani d . 1 . .
    H H10 0.0623 0.5334 0.3865 0.024 Uiso calc R 1 . .
    C C11 0.12757(17) 0.3891(2) 0.32266(15) 0.0206(5) Uani d . 1 . .
    H H11 0.0835 0.3932 0.2819 0.025 Uiso calc R 1 . .
    C C12 0.20533(16) 0.3006(2) 0.32047(13) 0.0188(5) Uani d . 1 . .
    H H12 0.2149 0.2430 0.2785 0.023 Uiso calc R 1 . .
    C C13 0.26922(15) 0.2974(2) 0.38068(13) 0.0158(4) Uani d . 1 . .
    C C14 0.35901(16) 0.2101(2) 0.37724(12) 0.0147(4) Uani d . 1 . .
    C C15 0.51905(15) 0.1872(2) 0.43010(13) 0.0151(4) Uani d . 1 . .
    C C16 0.55961(17) 0.1028(2) 0.37494(14) 0.0178(5) Uani d . 1 . .
    H H16 0.5224 0.0787 0.3323 0.021 Uiso calc R 1 . .
    C C17 0.65348(17) 0.0543(2) 0.38227(14) 0.0212(5) Uani d . 1 . .
    H H17 0.6800 -0.0026 0.3447 0.025 Uiso calc R 1 . .
    C C18 0.70854(17) 0.0888(2) 0.44413(14) 0.0216(5) Uani d . 1 . .
    H H18 0.7723 0.0542 0.4492 0.026 Uiso calc R 1 . .
    C C19 0.67119(15) 0.1736(2) 0.49883(13) 0.0193(5) Uani d . 1 . .
    H H19 0.7102 0.1978 0.5405 0.023 Uiso calc R 1 . .
    C C20 0.57629(15) 0.2242(2) 0.49336(13) 0.0163(5) Uani d . 1 . .
    C C21 0.57588(16) 0.3589(2) 0.60555(13) 0.0171(5) Uani d . 1 . .
    C C22 0.51797(15) 0.4679(2) 0.64610(12) 0.0160(4) Uani d . 1 . .
    C C23 0.56201(16) 0.5497(2) 0.69906(13) 0.0200(5) Uani d . 1 . .
    H H23 0.6280 0.5363 0.7119 0.024 Uiso calc R 1 . .
    C C24 0.50893(18) 0.6512(2) 0.73299(13) 0.0234(5) Uani d . 1 . .
    H H24 0.5385 0.7100 0.7683 0.028 Uiso calc R 1 . .
    C C25 0.41228(18) 0.6657(2) 0.71479(14) 0.0213(5) Uani d . 1 . .
    H H25 0.3737 0.7328 0.7383 0.026 Uiso calc R 1 . .
    C C26 0.37272(17) 0.5799(2) 0.66128(14) 0.0187(5) Uani d . 1 . .
    H H26 0.3063 0.5898 0.6486 0.022 Uiso calc R 1 . .
loop_
    _atom_site_aniso_label
    _atom_site_aniso_U_11
    _atom_site_aniso_U_22
    _atom_site_aniso_U_33
    _atom_site_aniso_U_12
    _atom_site_aniso_U_13
    _atom_site_aniso_U_23
    Mn1 0.01291(14) 0.01638(15) 0.01230(15) -0.00013(12) -0.00020(14)
                                                                    -0.00077(16)
    O1 0.0198(8) 0.0179(8) 0.0181(9) -0.0009(6) 0.0002(7) -0.0041(7)
    O2 0.0145(8) 0.0335(9) 0.0227(9) 0.0036(7) -0.0046(7) -0.0034(8)
    N1 0.0194(10) 0.0207(10) 0.0181(10) -0.0003(8) 0.0007(8) 0.0018(8)
    N2 0.0224(10) 0.0204(10) 0.0175(10) -0.0027(8) 0.0029(8) -0.0006(8)
    N3 0.0208(10) 0.0178(9) 0.0170(10) 0.0010(7) 0.0003(8) 0.0005(8)
    N4 0.0258(10) 0.0165(10) 0.0188(10) 0.0017(8) 0.0023(8) 0.0012(8)
    N5 0.0172(9) 0.0148(9) 0.0149(10) -0.0009(7) 0.0003(8) 0.0010(7)
    N6 0.0153(9) 0.0161(8) 0.0138(9) 0.0004(7) 0.0029(7) 0.0003(7)
    N7 0.0120(9) 0.0188(9) 0.0161(9) 0.0009(7) 0.0013(7) 0.0014(7)
    N8 0.0171(9) 0.0181(9) 0.0116(9) -0.0019(7) 0.0007(7) 0.0020(8)
    C1 0.0217(12) 0.0219(12) 0.0181(12) -0.0003(10) 0.0002(9) 0.0028(9)
    C2 0.0294(13) 0.0272(13) 0.0282(14) 0.0023(10) 0.0008(11) 0.0096(11)
    C3 0.0206(12) 0.0314(14) 0.0259(13) 0.0031(10) -0.0013(11) 0.0050(11)
    C4 0.0241(12) 0.0291(13) 0.0266(13) -0.0073(10) 0.0035(10) 0.0032(11)
    C5 0.0177(12) 0.0151(12) 0.0220(13) -0.0017(8) 0.0020(9) -0.0010(9)
    C6 0.0309(13) 0.0188(11) 0.0220(13) -0.0047(10) 0.0013(10) 0.0000(10)
    C7 0.0231(11) 0.0213(12) 0.0203(12) -0.0039(9) 0.0017(9) -0.0002(9)
    C8 0.0400(15) 0.0218(12) 0.0197(12) 0.0026(11) 0.0031(11) 0.0045(10)
    C9 0.0183(11) 0.0192(11) 0.0174(11) 0.0009(9) 0.0038(9) -0.0002(9)
    C10 0.0158(11) 0.0207(11) 0.0235(12) 0.0008(9) 0.0015(9) 0.0040(10)
    C11 0.0188(12) 0.0225(12) 0.0206(12) -0.0035(9) -0.0038(9) 0.0054(10)
    C12 0.0213(12) 0.0187(11) 0.0163(11) -0.0027(9) 0.0005(9) -0.0002(9)
    C13 0.0178(11) 0.0124(10) 0.0172(11) -0.0039(8) 0.0033(9) -0.0002(9)
    C14 0.0177(11) 0.0132(10) 0.0131(10) -0.0025(8) 0.0019(9) 0.0041(9)
    C15 0.0161(11) 0.0143(10) 0.0151(11) -0.0006(8) 0.0021(9) 0.0032(9)
    C16 0.0218(12) 0.0164(11) 0.0153(11) -0.0013(9) 0.0025(9) -0.0013(9)
    C17 0.0240(12) 0.0187(12) 0.0209(12) 0.0018(10) 0.0070(10) -0.0015(10)
    C18 0.0142(11) 0.0224(12) 0.0283(13) 0.0030(9) 0.0036(10) 0.0029(10)
    C19 0.0145(10) 0.0216(11) 0.0218(13) 0.0010(8) 0.0004(9) 0.0027(9)
    C20 0.0148(10) 0.0166(10) 0.0173(11) -0.0028(8) 0.0019(8) 0.0033(9)
    C21 0.0144(11) 0.0212(12) 0.0157(11) -0.0030(9) 0.0007(9) 0.0011(9)
    C22 0.0171(10) 0.0175(11) 0.0135(11) -0.0024(8) 0.0025(8) 0.0051(9)
    C23 0.0174(11) 0.0227(12) 0.0199(12) -0.0047(9) -0.0023(9) 0.0004(10)
    C24 0.0327(14) 0.0209(12) 0.0168(12) -0.0043(10) -0.0057(10) -0.0014(10)
    C25 0.0278(12) 0.0192(11) 0.0168(11) 0.0025(9) -0.0008(10) -0.0006(10)
    C26 0.0186(11) 0.0192(11) 0.0181(12) 0.0010(9) -0.0011(9) 0.0017(10)
_geom_special_details
;
All e.s.d.'s (except the e.s.d. in the dihedral angle between two l.s. planes)
are estimated using the full covariance matrix. The cell e.s.d.'s are taken
into account individually in the estimation of e.s.d.'s in distances, angles
and torsion angles; correlations between e.s.d.'s in cell parameters are only
used when they are defined by crystal symmetry. An approximate (isotropic)
treatment of cell e.s.d.'s is used for estimating e.s.d.'s involving l.s.
planes.
;
loop_
    _geom_bond_atom_site_label_1
    _geom_bond_atom_site_label_2
    _geom_bond_site_symmetry_2
    _geom_bond_distance
    _geom_bond_publ_flag
    Mn1 N6 . 2.1764(19) ?
    Mn1 N7 . 2.1794(18) ?
    Mn1 N1 . 2.2552(19) ?
    Mn1 N5 . 2.2621(19) ?
    Mn1 N8 . 2.2684(19) ?
    Mn1 N3 . 2.280(2) ?
    O1 C14 . 1.255(3) ?
    O2 C21 . 1.252(3) ?
    N1 C1 . 1.316(3) ?
    N1 C3 . 1.378(3) ?
    N2 C1 . 1.335(3) ?
    N2 C2 . 1.371(3) ?
    N2 C4 . 1.462(3) ?
    N3 C5 . 1.322(3) ?
    N3 C7 . 1.378(3) ?
    N4 C5 . 1.340(3) ?
    N4 C6 . 1.369(3) ?
    N4 C8 . 1.461(3) ?
    N5 C9 . 1.343(3) ?
    N5 C13 . 1.348(3) ?
    N6 C14 . 1.326(3) ?
    N6 C15 . 1.413(3) ?
    N7 C21 . 1.327(3) ?
    N7 C20 . 1.405(3) ?
    N8 C26 . 1.330(3) ?
    N8 C22 . 1.349(3) ?
    C1 H1 . 0.9500 ?
    C2 C3 . 1.350(3) ?
    C2 H2 . 0.9500 ?
    C3 H3 . 0.9500 ?
    C4 H4A . 0.9800 ?
    C4 H4B . 0.9800 ?
    C4 H4C . 0.9800 ?
    C5 H5 . 0.9500 ?
    C6 C7 . 1.361(3) ?
    C6 H6 . 0.9500 ?
    C7 H7 . 0.9500 ?
    C8 H8A . 0.9800 ?
    C8 H8B . 0.9800 ?
    C8 H8C . 0.9800 ?
    C9 C10 . 1.381(3) ?
    C9 H9 . 0.9500 ?
    C10 C11 . 1.381(4) ?
    C10 H10 . 0.9500 ?
    C11 C12 . 1.387(3) ?
    C11 H11 . 0.9500 ?
    C12 C13 . 1.392(3) ?
    C12 H12 . 0.9500 ?
    C13 C14 . 1.513(3) ?
    C15 C16 . 1.408(3) ?
    C15 C20 . 1.427(3) ?
    C16 C17 . 1.389(3) ?
    C16 H16 . 0.9500 ?
    C17 C18 . 1.384(3) ?
    C17 H17 . 0.9500 ?
    C18 C19 . 1.387(3) ?
    C18 H18 . 0.9500 ?
    C19 C20 . 1.407(3) ?
    C19 H19 . 0.9500 ?
    C21 C22 . 1.526(3) ?
    C22 C23 . 1.386(3) ?
    C23 C24 . 1.383(3) ?
    C23 H23 . 0.9500 ?
    C24 C25 . 1.382(3) ?
    C24 H24 . 0.9500 ?
    C25 C26 . 1.390(4) ?
    C25 H25 . 0.9500 ?
    C26 H26 . 0.9500 ?
loop_
    _geom_angle_atom_site_label_1
    _geom_angle_atom_site_label_2
    _geom_angle_atom_site_label_3
    _geom_angle_site_symmetry_1
    _geom_angle_site_symmetry_3
    _geom_angle
    _geom_angle_publ_flag
    N6 Mn1 N7 . . 75.02(7) ?
    N6 Mn1 N1 . . 97.62(7) ?
    N7 Mn1 N1 . . 99.09(7) ?
    N6 Mn1 N5 . . 74.74(7) ?
    N7 Mn1 N5 . . 149.74(7) ?
    N1 Mn1 N5 . . 85.93(7) ?
    N6 Mn1 N8 . . 149.72(7) ?
    N7 Mn1 N8 . . 74.73(7) ?
    N1 Mn1 N8 . . 88.21(7) ?
    N5 Mn1 N8 . . 135.47(7) ?
    N6 Mn1 N3 . . 103.48(8) ?
    N7 Mn1 N3 . . 104.27(7) ?
    N1 Mn1 N3 . . 151.79(7) ?
    N5 Mn1 N3 . . 81.85(7) ?
    N8 Mn1 N3 . . 82.97(7) ?
    C1 N1 C3 . . 104.67(19) ?
    C1 N1 Mn1 . . 130.57(15) ?
    C3 N1 Mn1 . . 124.52(15) ?
    C1 N2 C2 . . 106.58(19) ?
    C1 N2 C4 . . 127.1(2) ?
    C2 N2 C4 . . 126.3(2) ?
    C5 N3 C7 . . 104.76(19) ?
    C5 N3 Mn1 . . 123.51(16) ?
    C7 N3 Mn1 . . 130.40(16) ?
    C5 N4 C6 . . 107.1(2) ?
    C5 N4 C8 . . 125.9(2) ?
    C6 N4 C8 . . 127.0(2) ?
    C9 N5 C13 . . 118.7(2) ?
    C9 N5 Mn1 . . 127.17(15) ?
    C13 N5 Mn1 . . 112.77(14) ?
    C14 N6 C15 . . 123.67(19) ?
    C14 N6 Mn1 . . 118.88(14) ?
    C15 N6 Mn1 . . 116.61(14) ?
    C21 N7 C20 . . 123.51(18) ?
    C21 N7 Mn1 . . 119.67(14) ?
    C20 N7 Mn1 . . 116.81(14) ?
    C26 N8 C22 . . 118.98(19) ?
    C26 N8 Mn1 . . 126.43(15) ?
    C22 N8 Mn1 . . 112.66(14) ?
    N1 C1 N2 . . 112.5(2) ?
    N1 C1 H1 . . 123.7 ?
    N2 C1 H1 . . 123.7 ?
    C3 C2 N2 . . 106.4(2) ?
    C3 C2 H2 . . 126.8 ?
    N2 C2 H2 . . 126.8 ?
    C2 C3 N1 . . 109.8(2) ?
    C2 C3 H3 . . 125.1 ?
    N1 C3 H3 . . 125.1 ?
    N2 C4 H4A . . 109.5 ?
    N2 C4 H4B . . 109.5 ?
    H4A C4 H4B . . 109.5 ?
    N2 C4 H4C . . 109.5 ?
    H4A C4 H4C . . 109.5 ?
    H4B C4 H4C . . 109.5 ?
    N3 C5 N4 . . 112.2(2) ?
    N3 C5 H5 . . 123.9 ?
    N4 C5 H5 . . 123.9 ?
    C7 C6 N4 . . 106.0(2) ?
    C7 C6 H6 . . 127.0 ?
    N4 C6 H6 . . 127.0 ?
    C6 C7 N3 . . 109.9(2) ?
    C6 C7 H7 . . 125.0 ?
    N3 C7 H7 . . 125.0 ?
    N4 C8 H8A . . 109.5 ?
    N4 C8 H8B . . 109.5 ?
    H8A C8 H8B . . 109.5 ?
    N4 C8 H8C . . 109.5 ?
    H8A C8 H8C . . 109.5 ?
    H8B C8 H8C . . 109.5 ?
    N5 C9 C10 . . 123.1(2) ?
    N5 C9 H9 . . 118.5 ?
    C10 C9 H9 . . 118.5 ?
    C11 C10 C9 . . 118.2(2) ?
    C11 C10 H10 . . 120.9 ?
    C9 C10 H10 . . 120.9 ?
    C10 C11 C12 . . 119.7(2) ?
    C10 C11 H11 . . 120.2 ?
    C12 C11 H11 . . 120.2 ?
    C11 C12 C13 . . 119.0(2) ?
    C11 C12 H12 . . 120.5 ?
    C13 C12 H12 . . 120.5 ?
    N5 C13 C12 . . 121.4(2) ?
    N5 C13 C14 . . 118.38(19) ?
    C12 C13 C14 . . 120.1(2) ?
    O1 C14 N6 . . 130.2(2) ?
    O1 C14 C13 . . 116.61(19) ?
    N6 C14 C13 . . 113.10(19) ?
    C16 C15 N6 . . 125.1(2) ?
    C16 C15 C20 . . 119.1(2) ?
    N6 C15 C20 . . 115.75(19) ?
    C17 C16 C15 . . 120.7(2) ?
    C17 C16 H16 . . 119.7 ?
    C15 C16 H16 . . 119.7 ?
    C18 C17 C16 . . 120.2(2) ?
    C18 C17 H17 . . 119.9 ?
    C16 C17 H17 . . 119.9 ?
    C17 C18 C19 . . 120.4(2) ?
    C17 C18 H18 . . 119.8 ?
    C19 C18 H18 . . 119.8 ?
    C18 C19 C20 . . 120.9(2) ?
    C18 C19 H19 . . 119.6 ?
    C20 C19 H19 . . 119.6 ?
    N7 C20 C19 . . 125.5(2) ?
    N7 C20 C15 . . 115.78(18) ?
    C19 C20 C15 . . 118.7(2) ?
    O2 C21 N7 . . 130.6(2) ?
    O2 C21 C22 . . 116.22(19) ?
    N7 C21 C22 . . 113.13(19) ?
    N8 C22 C23 . . 121.5(2) ?
    N8 C22 C21 . . 118.04(19) ?
    C23 C22 C21 . . 120.44(19) ?
    C24 C23 C22 . . 119.4(2) ?
    C24 C23 H23 . . 120.3 ?
    C22 C23 H23 . . 120.3 ?
    C25 C24 C23 . . 119.0(2) ?
    C25 C24 H24 . . 120.5 ?
    C23 C24 H24 . . 120.5 ?
    C24 C25 C26 . . 118.6(2) ?
    C24 C25 H25 . . 120.7 ?
    C26 C25 H25 . . 120.7 ?
    N8 C26 C25 . . 122.6(2) ?
    N8 C26 H26 . . 118.7 ?
    C25 C26 H26 . . 118.7 ?
loop_
    _geom_torsion_atom_site_label_1
    _geom_torsion_atom_site_label_2
    _geom_torsion_atom_site_label_3
    _geom_torsion_atom_site_label_4
    _geom_torsion_site_symmetry_1
    _geom_torsion_site_symmetry_2
    _geom_torsion_site_symmetry_3
    _geom_torsion_site_symmetry_4
    _geom_torsion
    _geom_torsion_publ_flag
    N6 Mn1 N1 C1 . . . . -92.7(2) ?
    N7 Mn1 N1 C1 . . . . -168.6(2) ?
    N5 Mn1 N1 C1 . . . . -18.7(2) ?
    N8 Mn1 N1 C1 . . . . 117.1(2) ?
    N3 Mn1 N1 C1 . . . . 45.6(3) ?
    N6 Mn1 N1 C3 . . . . 80.7(2) ?
    N7 Mn1 N1 C3 . . . . 4.8(2) ?
    N5 Mn1 N1 C3 . . . . 154.7(2) ?
    N8 Mn1 N1 C3 . . . . -69.46(19) ?
    N3 Mn1 N1 C3 . . . . -140.97(19) ?
    N6 Mn1 N3 C5 . . . . 34.70(19) ?
    N7 Mn1 N3 C5 . . . . 112.38(18) ?
    N1 Mn1 N3 C5 . . . . -102.6(2) ?
    N5 Mn1 N3 C5 . . . . -37.38(18) ?
    N8 Mn1 N3 C5 . . . . -175.39(18) ?
    N6 Mn1 N3 C7 . . . . -130.0(2) ?
    N7 Mn1 N3 C7 . . . . -52.4(2) ?
    N1 Mn1 N3 C7 . . . . 92.6(2) ?
    N5 Mn1 N3 C7 . . . . 157.9(2) ?
    N8 Mn1 N3 C7 . . . . 19.9(2) ?
    N6 Mn1 N5 C9 . . . . -166.23(19) ?
    N7 Mn1 N5 C9 . . . . -164.19(16) ?
    N1 Mn1 N5 C9 . . . . 94.73(18) ?
    N8 Mn1 N5 C9 . . . . 11.5(2) ?
    N3 Mn1 N5 C9 . . . . -59.78(18) ?
    N6 Mn1 N5 C13 . . . . 0.09(14) ?
    N7 Mn1 N5 C13 . . . . 2.1(2) ?
    N1 Mn1 N5 C13 . . . . -98.95(15) ?
    N8 Mn1 N5 C13 . . . . 177.77(13) ?
    N3 Mn1 N5 C13 . . . . 106.54(15) ?
    N7 Mn1 N6 C14 . . . . 171.66(18) ?
    N1 Mn1 N6 C14 . . . . 74.24(17) ?
    N5 Mn1 N6 C14 . . . . -9.40(16) ?
    N8 Mn1 N6 C14 . . . . 173.83(15) ?
    N3 Mn1 N6 C14 . . . . -86.90(17) ?
    N7 Mn1 N6 C15 . . . . 1.75(14) ?
    N1 Mn1 N6 C15 . . . . -95.67(15) ?
    N5 Mn1 N6 C15 . . . . -179.31(16) ?
    N8 Mn1 N6 C15 . . . . 3.9(2) ?
    N3 Mn1 N6 C15 . . . . 103.19(15) ?
    N6 Mn1 N7 C21 . . . . 179.90(17) ?
    N1 Mn1 N7 C21 . . . . -84.58(16) ?
    N5 Mn1 N7 C21 . . . . 177.87(15) ?
    N8 Mn1 N7 C21 . . . . 1.03(15) ?
    N3 Mn1 N7 C21 . . . . 79.48(17) ?
    N6 Mn1 N7 C20 . . . . -1.75(14) ?
    N1 Mn1 N7 C20 . . . . 93.76(15) ?
    N5 Mn1 N7 C20 . . . . -3.8(2) ?
    N8 Mn1 N7 C20 . . . . 179.38(15) ?
    N3 Mn1 N7 C20 . . . . -102.17(15) ?
    N6 Mn1 N8 C26 . . . . 168.94(17) ?
    N7 Mn1 N8 C26 . . . . 171.1(2) ?
    N1 Mn1 N8 C26 . . . . -88.97(19) ?
    N5 Mn1 N8 C26 . . . . -6.6(2) ?
    N3 Mn1 N8 C26 . . . . 64.18(19) ?
    N6 Mn1 N8 C22 . . . . 5.1(2) ?
    N7 Mn1 N8 C22 . . . . 7.25(14) ?
    N1 Mn1 N8 C22 . . . . 107.17(15) ?
    N5 Mn1 N8 C22 . . . . -170.47(13) ?
    N3 Mn1 N8 C22 . . . . -99.68(15) ?
    C3 N1 C1 N2 . . . . -0.2(3) ?
    Mn1 N1 C1 N2 . . . . 174.15(16) ?
    C2 N2 C1 N1 . . . . -0.3(3) ?
    C4 N2 C1 N1 . . . . 178.6(2) ?
    C1 N2 C2 C3 . . . . 0.6(3) ?
    C4 N2 C2 C3 . . . . -178.2(2) ?
    N2 C2 C3 N1 . . . . -0.8(3) ?
    C1 N1 C3 C2 . . . . 0.6(3) ?
    Mn1 N1 C3 C2 . . . . -174.18(17) ?
    C7 N3 C5 N4 . . . . 0.2(3) ?
    Mn1 N3 C5 N4 . . . . -167.83(14) ?
    C6 N4 C5 N3 . . . . -0.3(3) ?
    C8 N4 C5 N3 . . . . -179.6(2) ?
    C5 N4 C6 C7 . . . . 0.3(3) ?
    C8 N4 C6 C7 . . . . 179.6(2) ?
    N4 C6 C7 N3 . . . . -0.1(3) ?
    C5 N3 C7 C6 . . . . 0.0(3) ?
    Mn1 N3 C7 C6 . . . . 166.84(16) ?
    C13 N5 C9 C10 . . . . -0.4(3) ?
    Mn1 N5 C9 C10 . . . . 165.25(17) ?
    N5 C9 C10 C11 . . . . 1.5(3) ?
    C9 C10 C11 C12 . . . . -1.0(3) ?
    C10 C11 C12 C13 . . . . -0.5(3) ?
    C9 N5 C13 C12 . . . . -1.2(3) ?
    Mn1 N5 C13 C12 . . . . -168.82(16) ?
    C9 N5 C13 C14 . . . . 175.61(19) ?
    Mn1 N5 C13 C14 . . . . 8.0(2) ?
    C11 C12 C13 N5 . . . . 1.6(3) ?
    C11 C12 C13 C14 . . . . -175.1(2) ?
    C15 N6 C14 O1 . . . . 1.1(4) ?
    Mn1 N6 C14 O1 . . . . -168.07(19) ?
    C15 N6 C14 C13 . . . . -174.87(18) ?
    Mn1 N6 C14 C13 . . . . 16.0(2) ?
    N5 C13 C14 O1 . . . . 167.57(19) ?
    C12 C13 C14 O1 . . . . -15.6(3) ?
    N5 C13 C14 N6 . . . . -15.9(3) ?
    C12 C13 C14 N6 . . . . 161.0(2) ?
    C14 N6 C15 C16 . . . . 12.7(3) ?
    Mn1 N6 C15 C16 . . . . -177.88(17) ?
    C14 N6 C15 C20 . . . . -170.9(2) ?
    Mn1 N6 C15 C20 . . . . -1.6(2) ?
    N6 C15 C16 C17 . . . . 177.1(2) ?
    C20 C15 C16 C17 . . . . 0.9(3) ?
    C15 C16 C17 C18 . . . . -0.1(3) ?
    C16 C17 C18 C19 . . . . -1.0(4) ?
    C17 C18 C19 C20 . . . . 1.2(3) ?
    C21 N7 C20 C19 . . . . -3.1(3) ?
    Mn1 N7 C20 C19 . . . . 178.62(17) ?
    C21 N7 C20 C15 . . . . 179.81(19) ?
    Mn1 N7 C20 C15 . . . . 1.5(2) ?
    C18 C19 C20 N7 . . . . -177.3(2) ?
    C18 C19 C20 C15 . . . . -0.3(3) ?
    C16 C15 C20 N7 . . . . 176.57(19) ?
    N6 C15 C20 N7 . . . . 0.0(3) ?
    C16 C15 C20 C19 . . . . -0.7(3) ?
    N6 C15 C20 C19 . . . . -177.28(18) ?
    C20 N7 C21 O2 . . . . -5.9(4) ?
    Mn1 N7 C21 O2 . . . . 172.31(19) ?
    C20 N7 C21 C22 . . . . 173.58(18) ?
    Mn1 N7 C21 C22 . . . . -8.2(2) ?
    C26 N8 C22 C23 . . . . -1.3(3) ?
    Mn1 N8 C22 C23 . . . . 163.93(17) ?
    C26 N8 C22 C21 . . . . -179.3(2) ?
    Mn1 N8 C22 C21 . . . . -14.1(2) ?
    O2 C21 C22 N8 . . . . -165.29(19) ?
    N7 C21 C22 N8 . . . . 15.1(3) ?
    O2 C21 C22 C23 . . . . 16.7(3) ?
    N7 C21 C22 C23 . . . . -162.9(2) ?
    N8 C22 C23 C24 . . . . -0.4(3) ?
    C21 C22 C23 C24 . . . . 177.6(2) ?
    C22 C23 C24 C25 . . . . 1.9(3) ?
    C23 C24 C25 C26 . . . . -1.8(4) ?
    C22 N8 C26 C25 . . . . 1.4(3) ?
    Mn1 N8 C26 C25 . . . . -161.57(18) ?
    C24 C25 C26 N8 . . . . 0.2(4) ?
data_global
_journal_date_recd_electronic     2008-10-16
_journal_date_accepted     2008-12-08
_journal_name_full     'Acta Crystallographica, Section E'
_journal_year     2009
_journal_volume     65
_journal_issue      1
_journal_page_first     m75
_journal_page_last     m75
_journal_paper_category     QM
_journal_coeditor_code     PK2130
_publ_contact_author
;
   Prof. George B. Richter-Addo
   Department of Chemistry and Biochemistry
   University of Oklahoma
   620 Parrington Oval, Room 208
   Norman, OK  73019-3051  USA
;
_publ_contact_author_email     grichteraddo@ou.edu
_publ_contact_author_fax     0E*****
_publ_contact_author_phone     0E*****
_publ_section_title
;\
Bis(1-methyl-1<i>H</i>-imidazole-\k<i>N</i>^3^)[<i>N</i>,<i>N</i>'-<i>o</i>-\
phenylenebis(pyridine-2-carboxamidato)-\k^4^<i>N</i>]manganese(II)
;
loop_
    _publ_author_name
    _publ_author_address
    'Zahran, Zaki N.'
;  Chemistry Department
   Faculty of Science
   Tanta University
   Tanta, Egypt
;
    'Xu, Nan'
;  Department of Chemistry and Biochemistry
   University of Oklahoma
   620 Parrington Oval
   Norman, OK  73019  USA
;
    'Powell, Douglas R.'
;  Department of Chemistry and Biochemistry
   University of Oklahoma
   620 Parrington Oval
   Norman, OK  73019  USA
;
    'Richter-Addo, George B.'
;  Department of Chemistry and Biochemistry
   University of Oklahoma
   620 Parrington Oval
   Norman, OK  73019  USA
;
