# Supplementary material for: Bis(1-methyl-1H-imidazole-κN 3)[N,N′-o-phenyl­enebis(pyridine-2-carbox­amido)-κ4 N]manganese(II)
Source: Acta Crystallogr Sect E Struct Rep Online. 2008 Dec 17;65(Pt 1):m75. doi: 10.1107/S1600536808041640 (PMC2967912; doi:10.1107/S1600536808041640)
Supplement: Supplementary file 2 [file e-65-00m75-Isup2.hkl]

# 
# h,k,l, Fc-squared, Fo-squared, sigma(Fo-squared) and status flag 
# 
data_I
_shelx_title ' 06004a in Pca2(1)' 
_shelx_refln_list_code          4 
_shelx_F_calc_maximum      174.77 
_exptl_crystal_F_000      1108.00 
_reflns_d_resolution_high  0.8108 
 
loop_ 
 _symmetry_equiv_pos_as_xyz 
 'x, y, z' 
 '-x, -y, z+1/2' 
 'x+1/2, -y, z' 
 '-x+1/2, y, z+1/2' 
 
_cell_length_a    13.8190 
_cell_length_b     9.8940 
_cell_length_c    17.8640 
_cell_angle_alpha  90.000 
_cell_angle_beta   90.000 
_cell_angle_gamma  90.000 
 
_shelx_F_squared_multiplier     1.000 
 
loop_ 
 _refln_index_h 
 _refln_index_k 
 _refln_index_l 
 _refln_F_squared_calc 
 _refln_F_squared_meas 
 _refln_F_squared_sigma 
 _refln_observed_status 
   0   0 -22      465.83      482.87     35.13 o 
   2   0 -21     2228.90     2279.19     60.05 o 
   4   0 -21      339.85      344.67     31.90 o 
   1   1 -21      429.56      509.90     17.09 o 
   2   1 -21      458.58      517.12     25.45 o 
   3   1 -21       17.78       20.55      9.99 o 
   4   1 -21      201.19      194.49     19.34 o 
   1   2 -21       36.18       45.31     10.75 o 
   2   2 -21       75.62       89.49     15.39 o 
   3   2 -21       79.90      103.10     13.28 o 
   4   2 -21      332.80      425.01     48.83 o 
   1   3 -21      176.04      196.13     14.54 o 
   2   3 -21      279.95      317.38     17.20 o 
   3   3 -21      199.55      226.13     36.81 o 
   0   0 -20     1590.01     1558.05     63.29 o 
   2   0 -20       68.51       76.83     13.69 o 
   4   0 -20     2344.70     2363.74     89.45 o 
   6   0 -20      697.45      661.99     42.63 o 
   0   1 -20      451.96      486.67     72.43 o 
   1   1 -20      941.70     1039.18     24.30 o 
   2   1 -20        8.17       17.01      7.76 o 
   3   1 -20      846.81      952.12     37.01 o 
   4   1 -20     1126.73     1291.30     72.21 o 
   5   1 -20       53.78       57.82     17.22 o 
   6   1 -20      305.50      389.09     31.73 o 
   7   1 -20       44.01       36.49     14.99 o 
   0   2 -20      244.05      278.90     35.09 o 
   1   2 -20      147.61      156.15     10.99 o 
   2   2 -20       26.01       65.57     17.22 o 
   3   2 -20      796.63      799.09     24.82 o 
   4   2 -20      110.71      119.92     23.85 o 
   5   2 -20      488.22      531.39     27.87 o 
   6   2 -20        9.61       46.52     24.68 o 
   0   3 -20      782.33      837.99     30.79 o 
   1   3 -20       37.49       63.16     10.79 o 
   2   3 -20       61.81       91.70     11.65 o 
   3   3 -20       24.42       30.99     12.93 o 
   4   3 -20      335.61      336.31     28.28 o 
   5   3 -20      553.02      515.02     26.81 o 
   0   4 -20     1501.22     1455.15     62.98 o 
   1   4 -20      285.87      309.08     19.94 o 
   2   4 -20      238.63      252.92     19.16 o 
   3   4 -20      180.00      178.00     32.00 o 
   4   4 -20     1236.01     1267.89     41.99 o 
   0   5 -20      559.15      606.38     38.76 o 
   1   5 -20      209.89      255.06     27.41 o 
   2   0 -19     3205.16     3326.00     88.60 o 
   4   0 -19      624.31      612.26     37.54 o 
   6   0 -19      699.60      751.68     44.03 o 
   8   0 -19      424.71      457.86     36.62 o 
   1   1 -19      342.58      358.20     13.74 o 
   2   1 -19     1214.88     1247.75     26.79 o 
   3   1 -19       73.54       77.95     10.66 o 
   4   1 -19      298.18      333.16     20.16 o 
   5   1 -19      631.73      639.50     28.31 o 
   6   1 -19      602.12      670.81     29.15 o 
   7   1 -19      217.37      250.04     20.78 o 
   8   1 -19      166.27      207.44     52.40 o 
   1   2 -19      817.25      845.55     21.15 o 
   2   2 -19      624.69      687.97     22.11 o 
   3   2 -19     1368.60     1383.18     33.81 o 
   4   2 -19       47.27       55.49     10.26 o 
   5   2 -19      900.19      956.05     34.59 o 
   6   2 -19       34.20       47.58     16.54 o 
   7   2 -19      136.50      147.08     14.70 o 
   8   2 -19       20.67       44.62     12.33 o 
   1   3 -19      244.56      292.97     15.08 o 
   2   3 -19      568.03      569.42     20.10 o 
   3   3 -19      164.18      185.72     13.37 o 
   4   3 -19      205.77      254.47     19.57 o 
   5   3 -19      680.30      682.90     29.06 o 
   6   3 -19      814.44      807.62     26.96 o 
   7   3 -19      152.84      163.80     15.41 o 
   1   4 -19       37.81       46.65      9.91 o 
   2   4 -19      637.75      646.59     27.17 o 
   3   4 -19       26.12       53.01     46.27 o 
   4   4 -19       70.18       86.68     15.20 o 
   5   4 -19      313.07      360.96     18.59 o 
   6   4 -19      445.54      456.54     20.80 o 
   1   5 -19        0.92        6.25     13.93 o 
   2   5 -19      724.32      715.72     28.97 o 
   3   5 -19      179.15      192.88     27.23 o 
   4   5 -19       39.07       49.14     14.42 o 
   5   5 -19       93.13      101.48     13.69 o 
   2   6 -19       24.65       32.61     18.75 o 
   0   0 -18     1135.94     1133.14     48.95 o 
   2   0 -18       62.28       76.74     11.99 o 
   4   0 -18      952.37      923.13     30.78 o 
   6   0 -18       19.07       -1.36     16.34 o 
   8   0 -18      575.35      534.89     26.99 o 
   0   1 -18      752.08      756.31     27.26 o 
   1   1 -18      254.51      269.10     13.30 o 
   2   1 -18      130.93      136.81      9.94 o 
   3   1 -18     1797.82     1845.18     34.69 o 
   4   1 -18      731.06      741.90     22.49 o 
   5   1 -18      130.67      131.61     15.83 o 
   6   1 -18      160.67      129.00     23.25 o 
   7   1 -18       86.31       99.00     14.22 o 
   8   1 -18      230.92      262.80     16.98 o 
   9   1 -18      288.25      296.73     18.35 o 
   0   2 -18      750.83      727.98     44.37 o 
   1   2 -18      185.79      198.87     13.57 o 
   2   2 -18      597.58      608.56     17.21 o 
   3   2 -18     1828.13     1916.89     41.95 o 
   4   2 -18       64.80       52.74      9.80 o 
   5   2 -18       77.27       85.24     11.73 o 
   6   2 -18      382.45      384.75     18.22 o 
   7   2 -18     1099.46     1087.73     31.28 o 
   8   2 -18      265.84      276.66     17.55 o 
   9   2 -18       28.24       23.29     12.48 o 
   0   3 -18      402.17      386.40     24.93 o 
   1   3 -18      482.08      495.05     15.61 o 
   2   3 -18      108.36      110.95     11.12 o 
   3   3 -18      100.43       99.61     11.16 o 
   4   3 -18      965.73      969.43     34.30 o 
   5   3 -18      347.23      362.06     17.64 o 
   6   3 -18      394.55      392.82     18.53 o 
   7   3 -18       93.69       99.00     13.38 o 
   8   3 -18      638.99      638.99     24.63 o 
   0   4 -18     1950.55     1989.31     75.69 o 
   1   4 -18        8.22       18.41      9.38 o 
   2   4 -18       26.79       33.73     13.59 o 
   3   4 -18      250.53      234.95     21.80 o 
   4   4 -18      807.79      838.55     25.95 o 
   5   4 -18       12.77       14.38      9.97 o 
   6   4 -18       24.21       34.10     11.18 o 
   7   4 -18       62.60       70.69     22.01 o 
   8   4 -18      426.33      427.29     20.87 o 
   0   5 -18      552.58      543.33     34.45 o 
   1   5 -18      107.62      112.68     19.43 o 
   2   5 -18       38.29       35.84     10.43 o 
   3   5 -18      299.12      288.81     16.04 o 
   4   5 -18      186.84      196.90     14.65 o 
   5   5 -18       90.94       94.60     12.97 o 
   6   5 -18      295.64      308.78     17.86 o 
   1   6 -18      408.18      450.02     35.64 o 
   2   6 -18       45.55       48.62     13.77 o 
   3   6 -18      283.05      303.07     17.12 o 
   4   6 -18       50.56       47.50     11.54 o 
   5   6 -18      303.13      315.35     18.13 o 
   0   7 -18      265.29      286.78     31.29 o 
   1   7 -18      282.78      261.07     30.34 o 
   2   0 -17     1375.42     1318.39     37.95 o 
   4   0 -17      891.68      791.61     27.36 o 
   6   0 -17      743.26      806.71     31.44 o 
   8   0 -17      163.97      171.28     17.87 o 
  10   0 -17      757.41      797.02     50.24 o 
   1   1 -17       73.05       76.04      8.35 o 
   2   1 -17      971.85      974.40     21.84 o 
   3   1 -17      943.36      889.53     20.69 o 
   4   1 -17       26.89       29.38      9.17 o 
   5   1 -17      532.93      553.86     22.20 o 
   6   1 -17     1008.35     1026.74     29.13 o 
   7   1 -17      379.40      375.72     17.82 o 
   8   1 -17      812.36      847.11     23.41 o 
   9   1 -17      455.92      485.80     18.07 o 
  10   1 -17      283.76      294.19     15.83 o 
   1   2 -17     1603.07     1629.16     31.23 o 
   2   2 -17      140.92      134.95      9.52 o 
   3   2 -17      894.87      937.32     25.33 o 
   4   2 -17      134.96      127.15      9.76 o 
   5   2 -17      283.89      273.01     15.09 o 
   6   2 -17      226.91      230.05     14.84 o 
   7   2 -17      525.65      523.29     20.85 o 
   8   2 -17       56.08       55.35     11.70 o 
   9   2 -17      694.07      704.14     21.81 o 
  10   2 -17      291.39      296.49     15.82 o 
   1   3 -17      581.31      616.80     17.10 o 
   2   3 -17      384.00      408.30     14.22 o 
   3   3 -17      105.37      118.25      9.92 o 
   4   3 -17      166.28      152.52     12.74 o 
   5   3 -17      634.49      629.52     21.93 o 
   6   3 -17      402.57      389.81     18.06 o 
   7   3 -17      839.62      818.11     26.08 o 
   8   3 -17      169.66      187.37     15.07 o 
   9   3 -17      475.28      486.16     21.79 o 
  10   3 -17      554.49      543.41     23.28 o 
   1   4 -17       12.83       13.40      7.27 o 
   2   4 -17     2383.87     2366.40     50.48 o 
   3   4 -17       15.04       15.45      9.16 o 
   4   4 -17      857.66      845.25     25.65 o 
   5   4 -17        6.79       -2.29      8.86 o 
   6   4 -17      883.01      906.17     27.62 o 
   7   4 -17       61.26       56.08     11.62 o 
   8   4 -17      174.44      153.54     14.73 o 
   9   4 -17       59.95       62.28     12.93 o 
   1   5 -17      354.96      387.57     17.02 o 
   2   5 -17      571.20      635.89     21.76 o 
   3   5 -17      429.18      436.42     19.82 o 
   4   5 -17      123.14      129.41     12.81 o 
   5   5 -17      335.52      339.78     17.37 o 
   6   5 -17      426.25      460.61     19.89 o 
   7   5 -17       30.59       18.99     10.96 o 
   8   5 -17      164.11      171.35     15.54 o 
   1   6 -17       93.69      101.64     15.53 o 
   2   6 -17       71.94       70.95     11.40 o 
   3   6 -17       36.59       37.46     10.28 o 
   4   6 -17       11.23        9.31      9.43 o 
   5   6 -17      463.58      491.28     20.64 o 
   6   6 -17      234.50      224.23     16.27 o 
   1   7 -17       82.61       81.11     16.33 o 
   2   7 -17      488.03      505.65     27.25 o 
   3   7 -17      145.59      128.42     17.28 o 
   4   7 -17      412.53      377.66     19.19 o 
   0   0 -16     9044.94     9160.24    268.68 o 
   2   0 -16      896.12      866.18     28.23 o 
   4   0 -16     3297.19     3245.12     75.03 o 
   6   0 -16       33.65       32.00     11.48 o 
   8   0 -16     1818.17     1869.96     54.13 o 
  10   0 -16     1393.14     1346.75     44.98 o 
   0   1 -16     1051.23     1255.56    148.66 o 
   1   1 -16     1513.33     1516.90     29.03 o 
   2   1 -16      256.76      241.47     11.66 o 
   3   1 -16      550.10      551.00     13.85 o 
   4   1 -16      775.46      774.01     16.90 o 
   5   1 -16      127.86      125.97     11.87 o 
   6   1 -16      372.13      355.53     14.20 o 
   7   1 -16      645.21      636.38     19.15 o 
   8   1 -16      537.83      518.01     17.83 o 
   9   1 -16      154.48      163.69     12.32 o 
  10   1 -16      200.10      200.49     13.72 o 
  11   1 -16      752.44      749.67     23.44 o 
   0   2 -16     1093.53     1050.83     31.79 o 
   1   2 -16     1353.24     1357.21     26.88 o 
   2   2 -16      962.88      962.47     19.30 o 
   3   2 -16      770.33      760.30     16.68 o 
   4   2 -16       18.36       23.12      7.15 o 
   5   2 -16      561.20      546.72     19.77 o 
   6   2 -16       90.18       94.21     11.45 o 
   7   2 -16     1174.98     1187.29     27.60 o 
   8   2 -16      128.59      139.96     22.17 o 
   9   2 -16       75.31       65.93     10.20 o 
  10   2 -16       55.12       57.11     10.63 o 
  11   2 -16      546.71      537.65     20.02 o 
   0   3 -16     1130.38     1166.69     44.40 o 
   1   3 -16      794.26      787.84     17.27 o 
   2   3 -16      739.71      720.65     18.64 o 
   3   3 -16     1965.06     2017.72     37.71 o 
   4   3 -16     1775.83     1744.41     39.90 o 
   5   3 -16      347.17      344.72     22.13 o 
   6   3 -16      344.60      342.95     16.64 o 
   7   3 -16      906.31      878.08     26.64 o 
   8   3 -16      447.44      474.05     21.23 o 
   9   3 -16       92.88       95.17     11.25 o 
  10   3 -16      230.56      211.03     13.74 o 
   0   4 -16     1680.68     1561.10     35.57 o 
   1   4 -16      289.49      279.03     12.29 o 
   2   4 -16      614.09      608.75     20.33 o 
   3   4 -16      339.55      304.54     15.22 o 
   4   4 -16     2769.92     2726.14     56.61 o 
   5   4 -16      408.44      353.08     16.84 o 
   6   4 -16      655.51      629.88     21.99 o 
   7   4 -16       85.62       91.11     12.24 o 
   8   4 -16      847.21      880.02     27.68 o 
   9   4 -16      136.45      165.46     17.77 o 
  10   4 -16      119.05      147.17     13.04 o 
   0   5 -16      986.18      978.19     33.37 o 
   1   5 -16      256.75      250.19     12.16 o 
   2   5 -16      244.26      237.42     14.10 o 
   3   5 -16      377.35      346.27     16.30 o 
   4   5 -16      383.57      374.20     16.99 o 
   5   5 -16       96.69       93.63     11.83 o 
   6   5 -16      260.23      241.14     15.34 o 
   7   5 -16      279.64      292.25     16.74 o 
   8   5 -16      514.61      453.48     20.49 o 
   9   5 -16      102.95      127.02     16.94 o 
   0   6 -16       70.97       61.66     19.64 o 
   1   6 -16      574.46      548.15     37.91 o 
   2   6 -16       35.26       31.77      8.44 o 
   3   6 -16      525.94      534.28     20.23 o 
   4   6 -16      119.79      129.71     12.88 o 
   5   6 -16       32.97       28.60     13.02 o 
   6   6 -16      123.67      116.70     17.65 o 
   7   6 -16     1050.11     1023.64     30.79 o 
   8   6 -16      106.90       88.94     13.47 o 
   0   7 -16      171.09      171.45     25.48 o 
   1   7 -16      214.84      206.74     18.91 o 
   2   7 -16       62.31       76.04     15.48 o 
   3   7 -16      174.85      133.11     13.93 o 
   4   7 -16      315.10      316.19     17.24 o 
   5   7 -16      764.92      757.00     46.20 o 
   6   7 -16        0.52        0.97     10.53 o 
   0   8 -16      897.91      876.35     52.28 o 
   1   8 -16        1.74        0.87     13.78 o 
   2   8 -16       51.77       47.97     15.76 o 
   3   8 -16       25.62       20.64     15.39 o 
   2   0 -15     2501.27     2600.41     61.60 o 
   4   0 -15     1115.55     1064.50     26.19 o 
   6   0 -15     1214.17     1190.70     37.67 o 
   8   0 -15      268.64      264.96     18.77 o 
  10   0 -15      587.62      599.65     27.92 o 
  12   0 -15      321.11      344.68     24.01 o 
   1   1 -15      133.05      140.71      8.94 o 
   2   1 -15      561.46      573.32     13.65 o 
   3   1 -15     1028.53      997.16     20.66 o 
   4   1 -15      100.08      103.82      6.82 o 
   5   1 -15       88.34       92.20      8.93 o 
   6   1 -15      970.41      952.22     23.11 o 
   7   1 -15      861.90      830.96     21.82 o 
   8   1 -15      384.43      371.75     15.10 o 
   9   1 -15      462.81      459.44     16.93 o 
  10   1 -15      153.50      185.77     12.65 o 
  11   1 -15      232.89      250.88     14.57 o 
  12   1 -15       41.90       42.10     10.95 o 
   1   2 -15      165.55      171.33      8.55 o 
   2   2 -15     1606.80     1587.36     26.74 o 
   3   2 -15      247.16      227.90      9.20 o 
   4   2 -15      316.68      285.09     11.64 o 
   5   2 -15      823.47      833.68     24.17 o 
   6   2 -15      170.26      172.94     10.89 o 
   7   2 -15      237.22      243.06     12.63 o 
   8   2 -15       69.86       61.56      9.47 o 
   9   2 -15     1792.42     1827.70     37.86 o 
  10   2 -15       47.28       52.71     10.16 o 
  11   2 -15        7.41       17.18      9.50 o 
  12   2 -15       69.35      106.18     13.64 o 
   1   3 -15     1456.17     1456.64     23.29 o 
   2   3 -15      600.53      604.43     14.54 o 
   3   3 -15       85.41       83.92      8.22 o 
   4   3 -15      302.93      299.52     16.06 o 
   5   3 -15      581.99      577.87     19.93 o 
   6   3 -15      581.95      520.84     19.39 o 
   7   3 -15      154.57      133.54     10.78 o 
   8   3 -15      604.23      596.84     18.75 o 
   9   3 -15      331.69      334.98     14.94 o 
  10   3 -15      279.77      278.15     14.40 o 
  11   3 -15       15.40       37.36     10.32 o 
   1   4 -15      250.14      240.75      9.07 o 
   2   4 -15     2404.62     2381.59     49.64 o 
   3   4 -15      128.82      128.67     11.44 o 
   4   4 -15      289.96      283.78     14.62 o 
   5   4 -15       36.46       35.97      9.72 o 
   6   4 -15     1509.32     1447.80     35.80 o 
   7   4 -15       27.81       32.93     10.10 o 
   8   4 -15      226.54      211.00     12.48 o 
   9   4 -15       67.20       53.73      9.98 o 
  10   4 -15      392.45      389.14     16.63 o 
  11   4 -15       87.18      115.45     12.37 o 
   1   5 -15      245.04      231.07     11.73 o 
   2   5 -15     1574.82     1510.98     31.17 o 
   3   5 -15      243.18      227.75     12.12 o 
   4   5 -15      366.79      338.76     16.24 o 
   5   5 -15     1928.63     1780.98     41.30 o 
   6   5 -15      151.99      155.02     13.11 o 
   7   5 -15       62.15       70.08     11.52 o 
   8   5 -15       94.32       80.44     12.22 o 
   9   5 -15      244.19      233.72     16.09 o 
  10   5 -15      123.79      131.51     12.59 o 
   1   6 -15      342.81      337.66     16.44 o 
   2   6 -15      262.90      307.53     25.89 o 
   3   6 -15     1103.35     1060.36     50.22 o 
   4   6 -15      123.73      131.63     16.26 o 
   5   6 -15      353.98      358.63     17.15 o 
   6   6 -15       94.35      122.90     18.02 o 
   7   6 -15      286.18      272.93     16.24 o 
   8   6 -15      234.30      233.57     15.78 o 
   9   6 -15      446.94      406.43     20.10 o 
   1   7 -15      801.82      747.87     31.72 o 
   2   7 -15      456.92      421.38     18.83 o 
   3   7 -15      398.59      343.44     17.76 o 
   4   7 -15      247.99      233.85     13.22 o 
   5   7 -15      541.54      502.75     17.98 o 
   6   7 -15      178.10      205.60     15.11 o 
   7   7 -15      409.10      457.03     35.05 o 
   1   8 -15       17.28       38.74     14.70 o 
   2   8 -15      669.25      609.05     30.06 o 
   3   8 -15      216.97      204.10     20.67 o 
   4   8 -15      104.10      107.34     15.54 o 
   5   8 -15      180.25      182.03     16.45 o 
   0   0 -14     8898.91     8704.35    254.04 o 
   2   0 -14      473.06      491.69     29.10 o 
   4   0 -14      864.98      845.18     22.13 o 
   6   0 -14      486.35      436.82     21.21 o 
   8   0 -14     2895.62     2866.86     73.31 o 
  10   0 -14     1004.73     1035.42     37.11 o 
  12   0 -14     1485.27     1483.57     48.39 o 
   0   1 -14      635.55      738.55     55.32 o 
   1   1 -14     1444.55     1446.69     24.53 o 
   2   1 -14       97.12      107.76      7.24 o 
   3   1 -14       32.73       33.61      5.16 o 
   4   1 -14      921.18      937.45     16.67 o 
   5   1 -14      320.75      320.33     12.47 o 
   6   1 -14      244.45      241.64     11.55 o 
   7   1 -14      708.20      677.52     23.22 o 
   8   1 -14     1706.52     1693.28     38.96 o 
   9   1 -14      398.29      380.21     15.40 o 
  10   1 -14      610.38      631.85     19.94 o 
  11   1 -14      707.04      705.50     21.68 o 
  12   1 -14      162.33      169.01     13.40 o 
  13   1 -14       47.88       44.10     11.35 o 
   0   2 -14      351.41      347.89     13.60 o 
   1   2 -14     3243.86     3262.06     43.64 o 
   2   2 -14       93.47       97.69      7.22 o 
   3   2 -14     1621.12     1629.55     29.13 o 
   4   2 -14      261.65      267.00     11.36 o 
   5   2 -14      298.76      277.25     12.03 o 
   6   2 -14      227.66      219.99     11.45 o 
   7   2 -14      773.85      773.87     20.58 o 
   8   2 -14      156.85      164.28     11.38 o 
   9   2 -14      320.45      318.87     14.22 o 
  10   2 -14      154.03      150.87     11.91 o 
  11   2 -14      643.90      666.08     20.92 o 
  12   2 -14       57.42       57.01     10.80 o 
   0   3 -14     1018.96      998.89     24.74 o 
   1   3 -14      156.90      170.91      7.75 o 
   2   3 -14       59.11       71.83      6.16 o 
   3   3 -14      647.34      615.88     16.40 o 
   4   3 -14      594.73      583.81     19.09 o 
   5   3 -14       30.85       27.94      7.26 o 
   6   3 -14      845.41      786.75     20.28 o 
   7   3 -14     1917.30     1813.03     36.18 o 
   8   3 -14      738.58      698.55     22.88 o 
   9   3 -14       68.96       91.38     10.35 o 
  10   3 -14       83.11      100.05     11.03 o 
  11   3 -14      553.00      560.42     19.41 o 
  12   3 -14       36.63       32.24     10.44 o 
   0   4 -14     1451.78     1468.36     33.06 o 
   1   4 -14      155.01      156.29      7.77 o 
   2   4 -14      848.72      860.71     20.56 o 
   3   4 -14      167.73      165.06     10.20 o 
   4   4 -14      501.09      516.13     18.41 o 
   5   4 -14      507.17      436.40     17.49 o 
   6   4 -14     1089.66     1007.10     27.81 o 
   7   4 -14      150.13      131.49     10.45 o 
   8   4 -14      575.19      564.52     17.95 o 
   9   4 -14      476.53      457.03     16.82 o 
  10   4 -14      110.13      109.79     11.37 o 
  11   4 -14       75.15       74.28     10.99 o 
   0   5 -14     3256.87     3241.29     63.21 o 
   1   5 -14      560.16      508.56     16.60 o 
   2   5 -14       33.74       35.11      7.87 o 
   3   5 -14      995.09      956.05     22.91 o 
   4   5 -14     1308.79     1231.47     27.40 o 
   5   5 -14      123.07      122.33     11.92 o 
   6   5 -14       13.72        8.52      8.76 o 
   7   5 -14      339.70      337.33     16.62 o 
   8   5 -14      433.08      457.32     16.49 o 
   9   5 -14      174.00      175.96     12.15 o 
  10   5 -14       24.84       23.25      9.33 o 
  11   5 -14      156.44      152.61     12.88 o 
   0   6 -14      332.43      367.67     29.79 o 
   1   6 -14     1961.09     1896.66     64.13 o 
   2   6 -14        7.82       14.71      7.70 o 
   3   6 -14      846.46      893.79     22.56 o 
   4   6 -14      266.47      293.02     16.40 o 
   5   6 -14       96.64      116.34     10.64 o 
   6   6 -14       72.41       88.19     11.62 o 
   7   6 -14     1241.93     1280.21     34.03 o 
   8   6 -14      139.06      141.47     13.70 o 
   9   6 -14        9.33       15.52     10.30 o 
  10   6 -14       78.13       86.63     11.42 o 
   0   7 -14     1741.86     1476.93     67.91 o 
   1   7 -14      174.31      143.58     16.62 o 
   2   7 -14       35.71       35.58     10.24 o 
   3   7 -14      630.92      593.40     21.91 o 
   4   7 -14      174.44      172.08     11.86 o 
   5   7 -14       91.13      103.22     12.38 o 
   6   7 -14       25.28       15.94     10.24 o 
   7   7 -14      795.93      784.16     51.36 o 
   8   7 -14      270.89      240.70     19.42 o 
   0   8 -14      316.73      290.11     30.23 o 
   1   8 -14       17.66       12.38     12.85 o 
   2   8 -14      221.20      213.39     19.94 o 
   3   8 -14      282.88      266.62     24.83 o 
   4   8 -14      284.43      316.96     46.69 o 
   5   8 -14      457.22      443.63     33.70 o 
   6   8 -14      252.77      272.25     22.98 o 
   0   9 -14      603.63      587.22     43.14 o 
   1   9 -14      313.87      317.36     24.02 o 
   2   9 -14       23.34       10.87     14.46 o 
   3   9 -14       60.13       55.42     17.36 o 
   2   0 -13     2373.96     2468.86     47.87 o 
   4   0 -13       11.65       21.32      6.59 o 
   6   0 -13      770.57      832.06     28.88 o 
   8   0 -13      136.48      124.20     14.32 o 
  10   0 -13     1561.77     1491.74     45.89 o 
  12   0 -13      679.25      720.78     30.88 o 
   1   1 -13      903.02      870.31     17.05 o 
   2   1 -13     1416.32     1387.21     21.34 o 
   3   1 -13      625.22      625.68     13.91 o 
   4   1 -13       79.40       97.08      6.23 o 
   5   1 -13     1109.87     1104.14     20.62 o 
   6   1 -13     1421.64     1429.90     29.34 o 
   7   1 -13      525.67      506.83     16.05 o 
   8   1 -13      109.61      116.81     10.28 o 
   9   1 -13     1578.61     1565.11     33.16 o 
  10   1 -13     1830.86     1778.97     36.67 o 
  11   1 -13      830.40      836.47     23.11 o 
  12   1 -13       46.48       56.08     10.37 o 
  13   1 -13      672.23      701.11     22.31 o 
   1   2 -13     2535.87     2600.04     35.54 o 
   2   2 -13      664.70      658.98     12.92 o 
   3   2 -13     1207.11     1162.37     18.93 o 
   4   2 -13      165.66      171.31      8.04 o 
   5   2 -13     5119.61     5158.76     83.03 o 
   6   2 -13      252.74      267.27     11.82 o 
   7   2 -13      161.56      161.97     10.86 o 
   8   2 -13       28.30       53.48      8.58 o 
   9   2 -13     1997.53     1919.40     38.30 o 
  10   2 -13      229.60      219.59     12.73 o 
  11   2 -13      148.87      153.69     11.91 o 
  12   2 -13      211.90      214.44     13.88 o 
  13   2 -13      469.59      513.75     19.16 o 
   1   3 -13     1445.05     1393.14     21.84 o 
   2   3 -13     2573.08     2391.64     46.70 o 
   3   3 -13      229.13      248.47      9.70 o 
   4   3 -13      365.53      354.69     12.62 o 
   5   3 -13     1470.92     1436.01     29.03 o 
   6   3 -13      671.60      693.42     18.52 o 
   7   3 -13      428.45      405.87     16.99 o 
   8   3 -13      219.05      235.91     12.35 o 
   9   3 -13     1268.45     1265.04     28.87 o 
  10   3 -13      513.93      521.25     17.85 o 
  11   3 -13      282.76      287.61     14.42 o 
  12   3 -13       17.07       33.91      9.74 o 
  13   3 -13      840.53      812.06     29.36 o 
   1   4 -13     1968.61     1921.86     28.41 o 
   2   4 -13      313.74      307.14     10.44 o 
   3   4 -13      313.65      300.34     12.58 o 
   4   4 -13      169.71      166.43     10.33 o 
   5   4 -13      272.02      271.71     10.64 o 
   6   4 -13     1034.41      932.69     22.46 o 
   7   4 -13      948.18      832.63     21.41 o 
   8   4 -13      172.31      156.26     10.98 o 
   9   4 -13       54.90       46.18      9.39 o 
  10   4 -13      539.95      520.51     17.89 o 
  11   4 -13      130.63      144.14     12.11 o 
  12   4 -13      510.17      523.16     23.20 o 
   1   5 -13     1039.60     1010.51     20.03 o 
   2   5 -13     2717.17     2588.60     46.15 o 
   3   5 -13      391.59      383.12     14.64 o 
   4   5 -13      575.75      569.53     16.97 o 
   5   5 -13     1140.61     1105.53     25.44 o 
   6   5 -13     1171.07     1111.65     25.11 o 
   7   5 -13      661.02      612.65     18.19 o 
   8   5 -13       63.89       65.51      9.16 o 
   9   5 -13      557.64      587.40     20.28 o 
  10   5 -13      180.58      205.99     12.98 o 
  11   5 -13      175.70      200.11     15.91 o 
   1   6 -13     2238.79     2160.39     47.41 o 
   2   6 -13      278.61      274.53     12.60 o 
   3   6 -13     1863.50     1809.27     35.93 o 
   4   6 -13      144.40      152.93     12.78 o 
   5   6 -13     1447.91     1428.41     36.10 o 
   6   6 -13       28.19       30.45      9.94 o 
   7   6 -13     1356.60     1316.00     34.78 o 
   8   6 -13      195.63      202.04     13.77 o 
   9   6 -13      969.73      960.72     28.52 o 
  10   6 -13       30.92       26.74     13.42 o 
   1   7 -13     1066.53     1016.45     28.72 o 
   2   7 -13      526.35      529.68     26.12 o 
   3   7 -13      444.84      453.66     24.79 o 
   4   7 -13      175.31      145.51     16.96 o 
   5   7 -13      344.63      329.67     17.21 o 
   6   7 -13      361.21      407.69     18.80 o 
   7   7 -13       91.36       95.39     12.76 o 
   8   7 -13      152.67      146.07     16.66 o 
   9   7 -13      293.77      275.85     31.32 o 
   1   8 -13      105.59       87.12     16.18 o 
   2   8 -13      154.52      121.02     17.71 o 
   3   8 -13        4.04       20.96     15.29 o 
   4   8 -13       59.01       65.28     15.93 o 
   5   8 -13       32.62       24.39     14.57 o 
   6   8 -13      456.63      486.97     27.70 o 
   7   8 -13       63.09      107.66     18.70 o 
   8   8 -13      547.75      538.19     30.29 o 
   1   9 -13       89.11       91.24     34.75 o 
   2   9 -13      419.27      403.13     25.98 o 
   3   9 -13        4.70       -4.61     14.01 o 
   4   9 -13       27.56       40.87     16.24 o 
   5   9 -13      578.83      607.31     31.99 o 
   0   0 -12      781.01      844.13     24.59 o 
   2   0 -12      267.17      299.80     11.54 o 
   4   0 -12       28.13       41.12      9.50 o 
   6   0 -12      919.52      967.70     36.54 o 
   8   0 -12      271.73      288.49     31.15 o 
  10   0 -12      414.36      402.21     24.70 o 
  12   0 -12      981.52     1050.28     37.56 o 
  14   0 -12      548.88      517.53     27.57 o 
   0   1 -12     1100.58     1052.96     20.50 o 
   1   1 -12     1707.58     1752.46     23.26 o 
   2   1 -12      284.11      303.76      7.54 o 
   3   1 -12     2609.86     2662.39     35.96 o 
   4   1 -12     1604.09     1612.26     23.91 o 
   5   1 -12      162.75      159.79      7.62 o 
   6   1 -12      783.51      792.39     19.45 o 
   7   1 -12     2032.07     2008.68     37.88 o 
   8   1 -12      128.03      140.97     10.38 o 
   9   1 -12      332.66      317.45     13.57 o 
  10   1 -12        3.13        8.58      7.64 o 
  11   1 -12      309.45      319.08     14.60 o 
  12   1 -12      268.01      267.24     14.04 o 
  13   1 -12      117.23      123.74     12.10 o 
  14   1 -12      232.58      241.76     16.82 o 
   0   2 -12      831.06      762.95     19.53 o 
   1   2 -12     4023.09     3991.02     55.67 o 
   2   2 -12      326.11      318.38      7.88 o 
   3   2 -12     2092.98     2054.65     26.94 o 
   4   2 -12       15.64       23.40      4.70 o 
   5   2 -12      880.97      874.49     20.22 o 
   6   2 -12       27.64       41.41      7.26 o 
   7   2 -12     1431.62     1431.43     29.44 o 
   8   2 -12     1332.34     1350.71     28.85 o 
   9   2 -12      458.42      479.87     16.20 o 
  10   2 -12      167.52      160.86     11.60 o 
  11   2 -12     1275.90     1279.26     29.58 o 
  12   2 -12       34.59       44.89      9.79 o 
  13   2 -12      617.60      608.50     20.48 o 
  14   2 -12       76.76       90.01     14.70 o 
   0   3 -12      101.70      107.39      9.03 o 
   1   3 -12      416.34      417.43     10.06 o 
   2   3 -12      235.98      251.82     10.57 o 
   3   3 -12      505.60      500.26     11.22 o 
   4   3 -12     1409.07     1387.73     24.66 o 
   5   3 -12      240.61      241.96      9.84 o 
   6   3 -12      948.66      919.74     21.60 o 
   7   3 -12      921.78      931.06     22.24 o 
   8   3 -12      595.96      532.78     16.65 o 
   9   3 -12     1036.08     1001.31     24.50 o 
  10   3 -12       46.01       45.31     10.02 o 
  11   3 -12      673.48      658.29     20.26 o 
  12   3 -12      171.99      182.45     12.84 o 
  13   3 -12      238.81      254.94     17.81 o 
   0   4 -12     1541.88     1466.36     32.10 o 
   1   4 -12     1065.13     1089.07     18.40 o 
   2   4 -12       69.52       56.50      6.49 o 
   3   4 -12      762.00      754.49     18.63 o 
   4   4 -12     1241.60     1189.44     22.49 o 
   5   4 -12      251.58      261.27     10.41 o 
   6   4 -12     1297.37     1245.38     27.20 o 
   7   4 -12      168.41      158.58     10.38 o 
   8   4 -12     1781.48     1760.28     35.29 o 
   9   4 -12      909.71      883.41     22.75 o 
  10   4 -12      380.72      396.64     15.56 o 
  11   4 -12      303.10      312.38     14.53 o 
  12   4 -12      186.37      175.35     15.47 o 
  13   4 -12        0.05      -10.90     11.00 o 
   0   5 -12     5228.21     5316.05    114.24 o 
   1   5 -12      223.75      229.78      9.51 o 
   2   5 -12       30.19       23.57      7.04 o 
   3   5 -12      441.09      396.81     13.82 o 
   4   5 -12       12.18       17.24      8.21 o 
   5   5 -12      244.03      229.55     11.23 o 
   6   5 -12       25.26       35.59      7.86 o 
   7   5 -12     1609.33     1512.60     32.00 o 
   8   5 -12      418.80      413.82     17.19 o 
   9   5 -12       89.13      109.37     11.80 o 
  10   5 -12      145.79      154.75     12.86 o 
  11   5 -12      693.81      680.15     30.72 o 
  12   5 -12      174.93      178.44     18.90 o 
   0   6 -12      259.74      373.72     69.78 o 
   1   6 -12     1888.03     1915.89     55.26 o 
   2   6 -12       84.04       80.57     10.49 o 
   3   6 -12      233.58      301.53     37.57 o 
   4   6 -12      221.82      213.58     15.21 o 
   5   6 -12      620.97      573.84     20.74 o 
   6   6 -12      118.39      116.79     12.25 o 
   7   6 -12     2798.00     2838.85     71.92 o 
   8   6 -12       97.86      107.12     15.55 o 
   9   6 -12       96.10       99.63     11.79 o 
  10   6 -12       41.69       53.11     18.14 o 
  11   6 -12      554.95      526.60     27.82 o 
   0   7 -12     1177.73     1145.00     55.95 o 
   1   7 -12      402.91      403.70     22.73 o 
   2   7 -12       55.11       45.58     13.79 o 
   3   7 -12     1335.23     1293.14     43.49 o 
   4   7 -12      340.00      321.72     21.60 o 
   5   7 -12       34.70       42.74     10.30 o 
   6   7 -12      300.70      304.13     16.44 o 
   7   7 -12     1763.92     1734.34     42.68 o 
   8   7 -12      142.22      165.03     13.96 o 
   9   7 -12       33.47       52.28     16.26 o 
  10   7 -12      192.66      247.85     30.81 o 
   0   8 -12     1169.34     1080.21     56.26 o 
   1   8 -12        2.53       -0.50     12.69 o 
   2   8 -12       80.02       83.99     15.88 o 
   3   8 -12      129.98      144.84     17.57 o 
   4   8 -12      733.11      713.77     57.19 o 
   5   8 -12       36.61       44.06     15.11 o 
   6   8 -12      532.14      510.97     29.25 o 
   7   8 -12      151.34      156.76     19.47 o 
   8   8 -12      369.79      346.76     25.17 o 
   0   9 -12      587.73      561.85     41.21 o 
   1   9 -12      206.75      218.80     20.72 o 
   2   9 -12       61.20       53.72     15.87 o 
   3   9 -12       15.05        9.36     15.97 o 
   4   9 -12      199.59      225.35     21.27 o 
   5   9 -12       62.43       57.44     16.51 o 
   6   9 -12       51.49       43.55     16.66 o 
   0  10 -12        4.81       -3.57     20.55 o 
   1  10 -12      417.78      352.63     26.19 o 
   2  10 -12       33.14       32.54     16.77 o 
   3  10 -12      194.79      175.63     27.69 o 
   2   0 -11     2086.70     1910.12     32.49 o 
   4   0 -11     1178.19     1162.09     31.41 o 
   6   0 -11     2700.65     2578.91    135.56 o 
   8   0 -11      344.52      351.48     21.45 o 
  10   0 -11      829.36      915.72     32.68 o 
  12   0 -11      989.69      992.55     36.07 o 
  14   0 -11      423.47      396.77     24.19 o 
   1   1 -11     3281.54     3329.62     37.44 o 
   2   1 -11      211.01      193.17     14.75 o 
   3   1 -11      184.61      165.73      5.83 o 
   4   1 -11       38.89       37.13      5.78 o 
   5   1 -11     2919.61     2880.96     42.74 o 
   6   1 -11      202.19      206.84     11.74 o 
   7   1 -11      115.67      118.49      8.99 o 
   8   1 -11     1401.35     1385.24     28.89 o 
   9   1 -11     1305.73     1275.49     27.83 o 
  10   1 -11     1212.92     1206.06     27.28 o 
  11   1 -11     1399.78     1390.98     30.76 o 
  12   1 -11      866.79      887.25     23.56 o 
  13   1 -11      236.83      237.52     13.64 o 
  14   1 -11       51.72       47.96     10.32 o 
   1   2 -11     3091.04     3331.23     69.46 o 
   2   2 -11      327.11      350.40      7.92 o 
   3   2 -11     1285.35     1278.86     28.14 o 
   4   2 -11      311.13      340.84     14.68 o 
   5   2 -11     3869.79     3851.83     93.13 o 
   6   2 -11      241.90      261.26     11.00 o 
   7   2 -11      214.77      217.26     10.83 o 
   8   2 -11      111.46      117.27      9.40 o 
   9   2 -11     1511.69     1474.16     30.87 o 
  10   2 -11      188.55      176.56     11.45 o 
  11   2 -11      202.54      199.74     12.23 o 
  12   2 -11       71.85       89.37     10.48 o 
  13   2 -11      768.16      814.28     31.00 o 
  14   2 -11      173.12      191.15     16.25 o 
   1   3 -11      513.29      476.89      9.53 o 
   2   3 -11     1441.04     1352.51     19.13 o 
   3   3 -11     1640.58     1685.66     24.93 o 
   4   3 -11      139.09      133.72     11.78 o 
   5   3 -11     1603.18     1657.50     28.37 o 
   6   3 -11     1053.38     1084.90     21.21 o 
   7   3 -11      700.41      701.02     18.53 o 
   8   3 -11      503.06      491.98     22.62 o 
   9   3 -11     2641.70     2540.29     46.69 o 
  10   3 -11      140.70      165.01     11.43 o 
  11   3 -11      138.55      143.83     11.40 o 
  12   3 -11      508.08      529.80     18.21 o 
  13   3 -11     1001.91      981.45     31.21 o 
  14   3 -11       57.65       48.92     13.29 o 
   1   4 -11      270.89      274.25      8.55 o 
   2   4 -11     1509.16     1550.18     23.48 o 
   3   4 -11      294.63      307.72     10.11 o 
   4   4 -11      186.82      193.60      9.99 o 
   5   4 -11      383.38      376.77     13.16 o 
   6   4 -11     1019.49      971.02     22.57 o 
   7   4 -11        6.97        4.66      6.78 o 
   8   4 -11      118.82      115.19      9.69 o 
   9   4 -11     1047.36      983.75     27.55 o 
  10   4 -11      839.36      793.14     24.66 o 
  11   4 -11       89.58       97.78     16.38 o 
  12   4 -11       62.71       89.00     15.93 o 
  13   4 -11       90.74       94.57     14.25 o 
   1   5 -11      654.95      670.65     17.06 o 
   2   5 -11      162.59      154.87     11.25 o 
   3   5 -11      715.18      722.64     21.83 o 
   4   5 -11       93.98      105.34     10.51 o 
   5   5 -11       99.68       96.38     11.17 o 
   6   5 -11      502.78      484.76     15.47 o 
   7   5 -11      475.28      448.37     15.09 o 
   8   5 -11     1254.08     1257.20     28.16 o 
   9   5 -11      219.77      255.11     12.69 o 
  10   5 -11      166.11      163.74     13.09 o 
  11   5 -11      139.23      120.40     32.60 o 
  12   5 -11      253.32      253.89     20.24 o 
  13   5 -11       88.09      100.67     18.06 o 
   1   6 -11     2302.53     2279.54     62.86 o 
   2   6 -11      242.80      238.14     17.52 o 
   3   6 -11      348.49      313.93     17.87 o 
   4   6 -11      328.83      314.37     15.11 o 
   5   6 -11      692.14      761.00     43.20 o 
   6   6 -11      257.07      337.28     35.92 o 
   7   6 -11      380.19      363.50     17.04 o 
   8   6 -11      429.97      409.76     18.99 o 
   9   6 -11     1057.67     1047.95     25.87 o 
  10   6 -11       99.09      101.57     15.42 o 
  11   6 -11      171.52      187.66     18.33 o 
  12   6 -11       72.39       76.29     16.34 o 
   1   7 -11     1685.95     1569.18     49.05 o 
   2   7 -11      887.15      868.06     33.52 o 
   3   7 -11      901.52      829.09     32.81 o 
   4   7 -11      908.19      832.96     33.01 o 
   5   7 -11      598.87      600.38     21.73 o 
   6   7 -11      173.13      181.91     13.62 o 
   7   7 -11       47.85       54.18     11.04 o 
   8   7 -11      199.68      201.53     14.25 o 
   9   7 -11      347.89      344.60     23.74 o 
  10   7 -11      166.59      163.03     19.57 o 
  11   7 -11       45.20       53.88     22.90 o 
   1   8 -11      338.35      304.99     21.32 o 
   2   8 -11     1824.13     1774.34     55.32 o 
   3   8 -11        9.29       21.59     12.86 o 
   4   8 -11      147.61      118.80     17.21 o 
   5   8 -11      257.26      244.85     20.55 o 
   6   8 -11      325.22      334.19     23.12 o 
   7   8 -11       39.79       19.57     24.44 o 
   8   8 -11      332.43      346.76     24.49 o 
   9   8 -11       28.92       10.96     14.70 o 
   1   9 -11      687.33      685.68     31.85 o 
   2   9 -11      325.13      289.76     21.97 o 
   3   9 -11      179.54      164.47     18.68 o 
   4   9 -11      309.67      291.56     22.44 o 
   5   9 -11      779.83      740.10     33.84 o 
   6   9 -11      592.93      605.78     39.47 o 
   7   9 -11      124.38      139.11     38.83 o 
   1  10 -11      591.51      582.36     31.07 o 
   2  10 -11       10.69        1.54     14.82 o 
   3  10 -11      110.85      144.47     20.40 o 
   4  10 -11      193.67      182.58     21.15 o 
   0   0 -10    10351.97    11200.96    235.30 o 
   2   0 -10      975.07     1047.21     19.55 o 
   4   0 -10     5937.50     6233.81    108.84 o 
   6   0 -10     2305.00     2475.27     80.63 o 
   8   0 -10     1335.29     1314.40     38.46 o 
  10   0 -10      652.19      669.50     26.62 o 
  12   0 -10       77.86       99.59     15.00 o 
  14   0 -10      222.50      249.25     19.88 o 
   0   1 -10     3262.80     3412.18    220.27 o 
   1   1 -10     1046.08     1046.99     13.82 o 
   2   1 -10      127.66      131.78     12.67 o 
   3   1 -10     4026.44     4322.92     50.74 o 
   4   1 -10     1203.00     1174.09     22.03 o 
   5   1 -10      352.49      336.96      8.50 o 
   6   1 -10     1505.10     1575.90     30.07 o 
   7   1 -10     1799.09     1717.05     32.71 o 
   8   1 -10      156.94      219.18     27.54 o 
   9   1 -10      546.75      537.88     16.27 o 
  10   1 -10      265.11      266.66     18.33 o 
  11   1 -10     1636.64     1584.72     33.08 o 
  12   1 -10      502.65      519.21     17.52 o 
  13   1 -10      208.11      211.85     12.87 o 
  14   1 -10       12.07       17.62     10.46 o 
  15   1 -10      450.84      453.70     21.45 o 
   0   2 -10     2450.20     2515.54     41.01 o 
   1   2 -10     1390.17     1375.03     17.27 o 
   2   2 -10      969.05     1011.31     14.86 o 
   3   2 -10     2217.60     2179.02     27.72 o 
   4   2 -10        9.31       12.91      4.29 o 
   5   2 -10     1440.16     1415.14     24.44 o 
   6   2 -10      240.63      232.19      9.12 o 
   7   2 -10     3135.43     3161.91     53.84 o 
   8   2 -10      346.07      337.29     13.16 o 
   9   2 -10      149.94      176.41     10.64 o 
  10   2 -10      755.72      742.90     20.07 o 
  11   2 -10     3603.28     3614.06     62.97 o 
  12   2 -10       64.09       79.67      9.94 o 
  13   2 -10       40.96       61.29     11.94 o 
  14   2 -10       42.57       57.61     12.14 o 
   0   3 -10     2155.34     2165.83     36.23 o 
   1   3 -10     5430.10     5832.07     67.39 o 
   2   3 -10      395.49      489.12     23.62 o 
   3   3 -10     3094.84     3081.77     41.11 o 
   4   3 -10     1302.05     1269.63     19.89 o 
   5   3 -10     1977.31     2127.63     47.94 o 
   6   3 -10       51.64       64.54     16.68 o 
   7   3 -10      801.46      834.55     20.02 o 
   8   3 -10      527.83      515.50     17.68 o 
   9   3 -10     1054.95     1038.07     28.00 o 
  10   3 -10      490.82      482.15     18.70 o 
  11   3 -10      713.96      696.56     23.13 o 
  12   3 -10      519.07      546.34     21.75 o 
  13   3 -10       64.05       74.10     12.84 o 
  14   3 -10      173.94      217.96     18.80 o 
   0   4 -10     8027.75     8419.54    189.63 o 
   1   4 -10       52.47       63.11      5.46 o 
   2   4 -10      880.86      849.82     21.34 o 
   3   4 -10      381.54      395.82     20.89 o 
   4   4 -10     3825.05     3830.19     64.00 o 
   5   4 -10      244.78      281.85     18.82 o 
   6   4 -10       67.13       98.51      9.76 o 
   7   4 -10      588.63      573.16     25.20 o 
   8   4 -10     3212.81     3194.56     56.23 o 
   9   4 -10        6.62       12.18     11.12 o 
  10   4 -10      445.09      429.27     17.53 o 
  11   4 -10      278.08      287.51     19.89 o 
  12   4 -10      627.82      663.00     30.25 o 
  13   4 -10      182.00      184.26     31.44 o 
  14   4 -10      445.84      437.43     27.09 o 
   0   5 -10     1309.97     1274.26     54.86 o 
   1   5 -10      123.22      100.08      8.18 o 
   2   5 -10      592.84      600.78     15.33 o 
   3   5 -10       87.06       84.09     14.13 o 
   4   5 -10      465.90      461.61     16.40 o 
   5   5 -10      561.51      547.85     15.79 o 
   6   5 -10      905.76      909.80     21.59 o 
   7   5 -10      494.17      481.00     15.40 o 
   8   5 -10     1133.19     1100.97     28.68 o 
   9   5 -10      848.60      788.63     20.91 o 
  10   5 -10      356.58      338.06     17.08 o 
  11   5 -10     1231.21     1186.94     41.73 o 
  12   5 -10      134.79      140.26     16.87 o 
  13   5 -10       53.10       51.35     15.03 o 
   0   6 -10     1138.68     1147.41     53.47 o 
   1   6 -10       80.63       83.13     13.42 o 
   2   6 -10      844.38      833.63     30.91 o 
   3   6 -10      564.06      556.74     19.33 o 
   4   6 -10       75.86       91.69     20.35 o 
   5   6 -10      588.41      609.57     23.63 o 
   6   6 -10       59.23       68.73     10.35 o 
   7   6 -10     2456.42     2466.68     54.05 o 
   8   6 -10       39.49       49.53     10.07 o 
   9   6 -10      261.77      284.46     25.39 o 
  10   6 -10       59.50       42.34     10.96 o 
  11   6 -10      798.05      855.03     31.93 o 
  12   6 -10      295.61      312.13     22.25 o 
   0   7 -10     1343.13     1223.54     57.89 o 
   1   7 -10     2726.81     2494.84     68.87 o 
   2   7 -10      359.56      318.50     20.56 o 
   3   7 -10     2739.09     2768.40     75.28 o 
   4   7 -10     1644.48     1626.94     49.36 o 
   5   7 -10      431.49      363.08     22.27 o 
   6   7 -10      768.04      747.09     24.14 o 
   7   7 -10     1281.05     1290.14     34.47 o 
   8   7 -10      286.64      295.66     31.39 o 
   9   7 -10      513.50      507.20     27.01 o 
  10   7 -10      542.20      551.40     28.77 o 
  11   7 -10      361.29      387.10     42.55 o 
   0   8 -10     2251.09     2061.30     86.18 o 
   1   8 -10      309.32      279.80     20.65 o 
   2   8 -10      240.38      207.18     20.23 o 
   3   8 -10      308.31      273.83     39.97 o 
   4   8 -10     2123.30     1999.40     60.43 o 
   5   8 -10      427.63      389.71     23.83 o 
   6   8 -10      280.42      260.73     20.97 o 
   7   8 -10      360.81      313.80     22.25 o 
   8   8 -10     1429.72     1388.15     61.13 o 
   9   8 -10      137.20      136.68     18.76 o 
  10   8 -10      158.37      165.87     23.68 o 
   0   9 -10      517.40      499.99     38.42 o 
   1   9 -10      733.90      679.44     31.58 o 
   2   9 -10       32.96       27.81     14.06 o 
   3   9 -10      426.19      404.04     24.87 o 
   4   9 -10      548.75      542.64     32.78 o 
   5   9 -10       96.62       86.06     16.64 o 
   6   9 -10      530.92      502.20     28.38 o 
   7   9 -10       92.93      114.20     18.87 o 
   8   9 -10      327.22      300.80     24.84 o 
   0  10 -10        6.37        8.63     20.96 o 
   1  10 -10      381.28      349.97     24.85 o 
   2  10 -10       91.24       88.80     19.67 o 
   3  10 -10      298.58      304.03     23.65 o 
   4  10 -10       33.61       19.70     14.80 o 
   5  10 -10       65.27       52.91     16.79 o 
   2   0  -9     3226.09     3074.45     55.58 o 
   4   0  -9     2920.91     2912.45     53.64 o 
   6   0  -9     2981.79     3034.49     72.00 o 
   8   0  -9     1687.81     1710.05     82.40 o 
  10   0  -9      971.21      983.44     32.63 o 
  12   0  -9     1587.13     1518.22     45.53 o 
  14   0  -9      759.42      834.32     32.44 o 
   1   1  -9     2222.50     2285.93     26.21 o 
   2   1  -9     3632.34     3716.65     43.65 o 
   3   1  -9     2238.61     2358.49     29.09 o 
   4   1  -9      299.95      289.43      9.35 o 
   5   1  -9     1854.73     1873.12     26.48 o 
   6   1  -9      591.54      597.11     13.48 o 
   7   1  -9      384.01      375.23     13.46 o 
   8   1  -9     1108.85     1093.14     23.72 o 
   9   1  -9      171.29      196.09     10.69 o 
  10   1  -9       65.46       99.42     14.84 o 
  11   1  -9       37.57       40.34      8.16 o 
  12   1  -9      402.86      437.63     17.58 o 
  13   1  -9       32.12       37.77      8.87 o 
  14   1  -9      670.31      647.41     24.10 o 
  15   1  -9      208.19      223.65     16.01 o 
   1   2  -9     4134.96     4432.30     48.29 o 
   2   2  -9      692.33      711.88     11.29 o 
   3   2  -9     3746.38     3816.27     49.19 o 
   4   2  -9      188.65      186.43      6.42 o 
   5   2  -9     3399.58     3447.13     45.33 o 
   6   2  -9      104.59      112.08      7.19 o 
   7   2  -9       33.80       24.54      5.69 o 
   8   2  -9      224.44      213.87      9.34 o 
   9   2  -9     1770.25     1795.42     34.75 o 
  10   2  -9      749.52      712.22     19.15 o 
  11   2  -9      163.37      159.17     11.12 o 
  12   2  -9      241.07      247.23     12.81 o 
  13   2  -9     1004.64     1004.14     30.23 o 
  14   2  -9       65.76       67.67     12.27 o 
  15   2  -9      342.30      379.89     19.96 o 
   1   3  -9     1669.07     1743.31     22.44 o 
   2   3  -9     2884.98     3119.16     41.01 o 
   3   3  -9      636.66      685.48     29.48 o 
   4   3  -9      483.98      498.80     11.28 o 
   5   3  -9     2959.98     3128.07     53.00 o 
   6   3  -9     1022.36     1020.58     27.62 o 
   7   3  -9      180.18      208.81     12.11 o 
   8   3  -9      170.29      186.55     11.63 o 
   9   3  -9      929.71      927.61     21.91 o 
  10   3  -9     1170.17     1185.13     30.68 o 
  11   3  -9       97.67      124.10     30.52 o 
  12   3  -9      828.69      782.23     32.60 o 
  13   3  -9      312.68      332.28     22.16 o 
  14   3  -9      637.54      678.58     29.76 o 
   1   4  -9     1359.11     1364.35     31.34 o 
   2   4  -9     2152.90     2183.33     33.58 o 
   3   4  -9      175.69      152.85      9.58 o 
   4   4  -9       98.24      135.88     23.04 o 
   5   4  -9      119.48      149.66     23.89 o 
   6   4  -9     2396.82     2362.36     42.94 o 
   7   4  -9      282.94      289.15     20.14 o 
   8   4  -9      421.92      430.96     14.22 o 
   9   4  -9      325.63      376.26     15.45 o 
  10   4  -9     1987.15     1965.40     38.51 o 
  11   4  -9       29.12       32.47     12.43 o 
  12   4  -9      739.52      720.76     31.30 o 
  13   4  -9      139.25      139.49     17.23 o 
  14   4  -9      519.07      507.59     28.10 o 
   1   5  -9       58.96       56.03      8.33 o 
   2   5  -9      944.83      945.34     20.30 o 
   3   5  -9     2116.49     2100.86     44.51 o 
   4   5  -9       84.33       92.48      9.69 o 
   5   5  -9      329.59      317.88     12.21 o 
   6   5  -9     3811.25     3790.62     64.51 o 
   7   5  -9      876.69      826.72     20.35 o 
   8   5  -9      334.06      328.33     13.00 o 
   9   5  -9      292.31      301.80     13.04 o 
  10   5  -9      847.15      771.55     25.26 o 
  11   5  -9       54.28       53.89     11.28 o 
  12   5  -9      421.14      453.95     25.13 o 
  13   5  -9      415.49      425.63     25.51 o 
   1   6  -9     1962.05     1887.37     72.46 o 
   2   6  -9       39.98       26.90     11.15 o 
   3   6  -9      358.71      358.74     19.93 o 
   4   6  -9      512.42      495.46     17.81 o 
   5   6  -9     2309.15     2366.63     49.42 o 
   6   6  -9       97.03      121.27     14.83 o 
   7   6  -9      530.56      558.20     19.37 o 
   8   6  -9      419.58      463.32     34.89 o 
   9   6  -9     1189.53     1195.66     42.20 o 
  10   6  -9       76.82       70.46     15.07 o 
  11   6  -9      107.12      114.73     17.51 o 
  12   6  -9       69.26       62.27     16.18 o 
  13   6  -9      896.58      987.57     57.28 o 
   1   7  -9      301.60      289.71     19.49 o 
   2   7  -9      551.50      514.16     25.05 o 
   3   7  -9      841.16      797.91     52.89 o 
   4   7  -9      752.83      732.68     33.90 o 
   5   7  -9     2199.17     2092.96     60.62 o 
   6   7  -9     1649.54     1612.07     37.93 o 
   7   7  -9      102.68      105.34     11.52 o 
   8   7  -9      863.93      825.94     33.78 o 
   9   7  -9     1013.15     1044.40     39.52 o 
  10   7  -9      253.81      278.77     46.90 o 
  11   7  -9      189.73      155.19     41.48 o 
  12   7  -9      188.50      140.94     45.10 o 
   1   8  -9       19.54       11.98     23.92 o 
   2   8  -9     2296.30     2252.69     65.25 o 
   3   8  -9      209.01      203.53     35.45 o 
   4   8  -9       97.85       93.59     15.64 o 
   5   8  -9       20.73       21.14     12.12 o 
   6   8  -9     1478.65     1447.47     47.69 o 
   7   8  -9      215.09      186.47     18.42 o 
   8   8  -9       85.50       90.39     16.73 o 
   9   8  -9      729.29      675.96     31.99 o 
  10   8  -9      314.46      353.61     24.66 o 
   1   9  -9      395.09      381.50     32.99 o 
   2   9  -9      979.01      893.92     36.16 o 
   3   9  -9      291.43      256.49     20.46 o 
   4   9  -9      718.08      674.24     31.37 o 
   5   9  -9      232.58      241.71     20.70 o 
   6   9  -9      577.85      550.59     28.79 o 
   7   9  -9       44.92       31.85     18.82 o 
   8   9  -9      126.62      106.81     37.08 o 
   9   9  -9       75.89       50.17     16.88 o 
   1  10  -9      336.12      296.72     23.26 o 
   2  10  -9      189.21      181.16     31.46 o 
   3  10  -9       56.62       57.43     16.46 o 
   4  10  -9       35.04       49.26     23.03 o 
   5  10  -9      255.29      244.99     22.28 o 
   6  10  -9       39.19       34.87     16.13 o 
   1  11  -9      260.41      248.85     23.40 o 
   2  11  -9      387.61      413.73     27.92 o 
   0   0  -8    10235.97    10667.68    223.57 o 
   2   0  -8     1382.54     1432.39     28.24 o 
   4   0  -8    12348.11    12991.39    219.02 o 
   6   0  -8      108.80      106.87      9.06 o 
   8   0  -8     3768.61     3714.53     86.96 o 
  10   0  -8       73.91      113.68     31.03 o 
  12   0  -8      836.99      803.54    136.72 o 
  14   0  -8      919.82      898.66     33.19 o 
   0   1  -8     1662.56     1635.82     27.23 o 
   1   1  -8      613.54      694.23      9.63 o 
   2   1  -8     1320.77     1425.92     18.46 o 
   3   1  -8     2248.20     2246.57     27.60 o 
   4   1  -8     1352.58     1283.86     23.53 o 
   5   1  -8       92.93      102.49      6.05 o 
   6   1  -8      673.43      702.51     14.44 o 
   7   1  -8     2606.61     2565.82     39.47 o 
   8   1  -8     2834.12     2895.59     44.30 o 
   9   1  -8     1280.88     1289.18     26.76 o 
  10   1  -8      846.95      829.00     20.52 o 
  11   1  -8     2657.13     2637.29     47.76 o 
  12   1  -8     1401.60     1350.80     29.51 o 
  13   1  -8      168.73      159.81     11.41 o 
  14   1  -8      193.20      185.23     18.82 o 
  15   1  -8      170.84      174.75     27.47 o 
   0   2  -8      872.61      916.08     17.00 o 
   1   2  -8     1046.27     1070.02     13.63 o 
   2   2  -8     1310.19     1404.65     18.57 o 
   3   2  -8     4167.07     4277.82     54.37 o 
   4   2  -8       74.07       77.36      4.89 o 
   5   2  -8      585.50      558.36     11.43 o 
   6   2  -8       30.51       20.23      5.58 o 
   7   2  -8     3849.82     3900.53     64.55 o 
   8   2  -8        9.36       12.87      6.09 o 
   9   2  -8      340.85      331.64     12.23 o 
  10   2  -8      890.67      845.88     24.16 o 
  11   2  -8      668.84      662.23     21.55 o 
  12   2  -8      166.97      174.48     13.10 o 
  13   2  -8       31.11       30.64     10.10 o 
  14   2  -8       49.99       68.33     11.95 o 
  15   2  -8      428.36      446.77     23.78 o 
   0   3  -8     3684.32     3635.94     66.19 o 
   1   3  -8     1666.19     1614.60     22.74 o 
   2   3  -8     1096.74     1072.06     17.89 o 
   3   3  -8      655.03      689.55     20.80 o 
   4   3  -8     1548.30     1535.51     24.45 o 
   5   3  -8       40.44       75.66     15.57 o 
   6   3  -8       26.32       28.58      6.20 o 
   7   3  -8      863.09      894.01     21.81 o 
   8   3  -8      488.69      490.94     14.63 o 
   9   3  -8     2582.75     2616.38     47.04 o 
  10   3  -8       93.07      113.30      9.49 o 
  11   3  -8     1704.85     1728.07     34.86 o 
  12   3  -8      969.10      921.86     35.52 o 
  13   3  -8       82.28       70.80     14.92 o 
  14   3  -8      288.84      260.69     29.25 o 
  15   3  -8       49.27       62.24     16.46 o 
   0   4  -8      319.54      259.08     13.56 o 
   1   4  -8      619.18      581.37     16.53 o 
   2   4  -8      417.43      415.61     16.41 o 
   3   4  -8     1832.10     1861.99     29.05 o 
   4   4  -8     1764.97     1650.16     30.76 o 
   5   4  -8      322.04      378.51     25.75 o 
   6   4  -8      329.44      348.54     12.91 o 
   7   4  -8       94.44       97.20      8.17 o 
   8   4  -8      356.72      363.14     22.39 o 
   9   4  -8      693.32      639.83     17.67 o 
  10   4  -8      488.24      467.90     15.37 o 
  11   4  -8      118.81      120.86     12.22 o 
  12   4  -8     1080.91     1055.90     31.05 o 
  13   4  -8      164.00      166.38     17.63 o 
  14   4  -8      916.09      843.08     36.03 o 
   0   5  -8      716.93      786.87     41.07 o 
   1   5  -8      139.29      134.11     13.40 o 
   2   5  -8      160.80      155.61     10.95 o 
   3   5  -8     2251.67     2283.82     47.08 o 
   4   5  -8     3317.46     3321.71     64.88 o 
   5   5  -8      206.16      192.44     11.60 o 
   6   5  -8      248.45      232.15     13.66 o 
   7   5  -8       91.46       98.19      8.50 o 
   8   5  -8     1432.38     1376.96     28.89 o 
   9   5  -8      133.38      137.71      9.91 o 
  10   5  -8      664.66      627.01     22.20 o 
  11   5  -8       70.00       83.31     11.95 o 
  12   5  -8      454.73      446.67     26.37 o 
  13   5  -8       33.18       33.83     13.90 o 
  14   5  -8       89.55       96.37     17.80 o 
   0   6  -8       81.35       73.11     18.34 o 
   1   6  -8      643.74      620.02     25.69 o 
   2   6  -8       81.48       85.04     13.24 o 
   3   6  -8     4136.60     4127.53    101.55 o 
   4   6  -8       75.23       82.26      9.46 o 
   5   6  -8      104.73      119.32     10.40 o 
   6   6  -8      101.37      118.08     11.67 o 
   7   6  -8      574.50      588.86     19.94 o 
   8   6  -8       19.78       26.40     11.31 o 
   9   6  -8       59.51       58.64     13.51 o 
  10   6  -8       72.63       60.10     14.12 o 
  11   6  -8     1002.24     1011.87     60.35 o 
  12   6  -8       48.85       52.84     28.99 o 
  13   6  -8       28.61       26.61     14.79 o 
   0   7  -8      586.59      546.87     35.74 o 
   1   7  -8      269.59      248.49     34.74 o 
   2   7  -8      106.31      102.23     14.54 o 
   3   7  -8      877.44      798.32     31.91 o 
   4   7  -8     2050.40     2058.60     58.13 o 
   5   7  -8     1662.43     1668.17     49.82 o 
   6   7  -8       58.34       58.04     13.23 o 
   7   7  -8      322.04      270.46     19.39 o 
   8   7  -8      307.02      342.25     21.72 o 
   9   7  -8       21.45       23.78     12.25 o 
  10   7  -8      115.77      109.25     17.27 o 
  11   7  -8      442.44      453.37     26.11 o 
  12   7  -8       89.41       84.47     17.51 o 
   0   8  -8     1505.60     1513.51     68.25 o 
   1   8  -8      115.00       97.47     15.44 o 
   2   8  -8      979.53      932.40     35.51 o 
   3   8  -8       16.91       16.66     12.41 o 
   4   8  -8     1105.44     1073.10     39.12 o 
   5   8  -8       45.29       45.05     14.64 o 
   6   8  -8      898.48      859.45     34.12 o 
   7   8  -8       22.51       10.66     11.71 o 
   8   8  -8       97.83      104.01     19.57 o 
   9   8  -8        8.25       15.77     13.25 o 
  10   8  -8     1468.22     1456.29     50.45 o 
  11   8  -8      224.11      262.98     23.17 o 
   0   9  -8     1944.93     1866.47     81.97 o 
   1   9  -8      438.24      430.94     24.96 o 
   2   9  -8       12.80       15.35     13.04 o 
   3   9  -8      289.61      301.96     21.84 o 
   4   9  -8      779.87      747.86     33.03 o 
   5   9  -8      315.69      311.53     39.13 o 
   6   9  -8      118.54      123.14     16.98 o 
   7   9  -8      311.36      286.02     22.04 o 
   8   9  -8       91.82      111.15     18.21 o 
   9   9  -8        3.06       -1.40     14.05 o 
   0  10  -8        1.29       -1.53     17.46 o 
   1  10  -8      257.96      302.49     22.92 o 
   2  10  -8      154.93      132.36     18.15 o 
   3  10  -8      488.59      438.47     26.24 o 
   4  10  -8       23.38       33.80     15.80 o 
   5  10  -8      308.68      304.74     23.94 o 
   6  10  -8      161.44      126.51     19.31 o 
   7  10  -8      228.55      252.86     23.41 o 
   0  11  -8       31.01       31.49     23.44 o 
   1  11  -8      210.21      241.70     45.30 o 
   2  11  -8       44.69       32.78     16.08 o 
   3  11  -8      760.34      804.75     37.59 o 
   4  11  -8      261.50      277.31     24.06 o 
   2   0  -7     2816.14     2470.02     44.72 o 
   4   0  -7     2160.93     2351.55     55.17 o 
   6   0  -7     1518.61     1527.63     31.77 o 
   8   0  -7     2329.31     2229.63    128.76 o 
  10   0  -7     4124.33     4070.69     95.47 o 
  12   0  -7      203.68      203.52     15.87 o 
  14   0  -7      810.06      750.05     45.49 o 
  16   0  -7      148.39      146.11     28.09 o 
   1   1  -7     5427.86     5581.61     59.31 o 
   2   1  -7    10099.35    10666.70    118.63 o 
   3   1  -7     3336.96     3454.38     40.44 o 
   4   1  -7     1315.61     1308.68     18.86 o 
   5   1  -7     1295.93     1347.55     22.21 o 
   6   1  -7     4195.22     4378.13     56.95 o 
   7   1  -7     1134.29     1170.98     18.66 o 
   8   1  -7      610.72      585.86     19.92 o 
   9   1  -7     1416.22     1402.43     24.87 o 
  10   1  -7      539.55      534.13     16.22 o 
  11   1  -7      213.33      207.69     10.97 o 
  12   1  -7      296.02      273.16     12.47 o 
  13   1  -7      634.47      632.80     22.00 o 
  14   1  -7      698.05      656.48     23.18 o 
  15   1  -7      262.84      253.61     20.61 o 
  16   1  -7      426.20      414.77     26.12 o 
   1   2  -7     2108.50     2169.70     26.40 o 
   2   2  -7     2736.82     3150.91     40.38 o 
   3   2  -7      858.40      814.23     14.26 o 
   4   2  -7      690.72      700.12     12.85 o 
   5   2  -7      571.92      449.75     11.95 o 
   6   2  -7      224.05      221.06      8.92 o 
   7   2  -7     1143.34     1190.37     23.99 o 
   8   2  -7      528.09      523.65     14.53 o 
   9   2  -7     3935.06     3974.26     66.63 o 
  10   2  -7     1414.93     1343.37     33.29 o 
  11   2  -7      513.83      470.93     15.27 o 
  12   2  -7      519.26      469.88     23.88 o 
  13   2  -7     1454.63     1340.04     45.17 o 
  14   2  -7      157.71      171.15     17.18 o 
  15   2  -7       43.66       56.62     11.79 o 
   1   3  -7     3686.70     3929.74     49.57 o 
   2   3  -7     6972.65     7507.84    102.45 o 
   3   3  -7      292.11      395.46     33.40 o 
   4   3  -7      948.50      944.73     16.28 o 
   5   3  -7     1436.51     1430.00     26.99 o 
   6   3  -7      880.85      873.42     19.18 o 
   7   3  -7       25.94       49.30     16.99 o 
   8   3  -7      983.60      956.82     21.34 o 
   9   3  -7      137.28      130.63     11.34 o 
  10   3  -7      784.04      737.89     19.12 o 
  11   3  -7      586.96      578.50     25.10 o 
  12   3  -7      525.56      524.68     20.38 o 
  13   3  -7      280.85      294.52     20.27 o 
  14   3  -7      435.48      418.71     44.09 o 
  15   3  -7       47.00       55.38     15.68 o 
   1   4  -7      645.78      725.27     18.85 o 
   2   4  -7     4701.74     4564.29     83.21 o 
   3   4  -7       43.83       61.38     21.86 o 
   4   4  -7      573.79      516.43     11.03 o 
   5   4  -7      712.48      754.77     19.93 o 
   6   4  -7     2751.10     2797.13     48.29 o 
   7   4  -7      675.52      676.62     17.43 o 
   8   4  -7      573.71      562.36     15.65 o 
   9   4  -7      289.41      296.35     12.08 o 
  10   4  -7     1526.22     1526.70     37.93 o 
  11   4  -7      196.16      211.43     13.94 o 
  12   4  -7     1574.39     1569.22     40.27 o 
  13   4  -7      203.79      215.39     15.31 o 
  14   4  -7      663.83      632.58     30.47 o 
  15   4  -7       12.96        0.94     12.99 o 
   1   5  -7     1959.22     2047.14     53.81 o 
   2   5  -7     3104.49     3226.61     62.81 o 
   3   5  -7     1820.06     1863.04     38.71 o 
   4   5  -7      860.16      910.46     34.46 o 
   5   5  -7     1839.02     1825.88     45.93 o 
   6   5  -7     4268.98     4199.81     69.72 o 
   7   5  -7       77.56       90.54      8.21 o 
   8   5  -7      239.47      247.68     11.25 o 
   9   5  -7      958.26      952.00     27.35 o 
  10   5  -7     1695.30     1670.79     41.12 o 
  11   5  -7      190.86      178.20     13.68 o 
  12   5  -7      264.00      272.68     16.20 o 
  13   5  -7      634.43      620.93     24.00 o 
  14   5  -7      510.68      525.51     22.98 o 
   1   6  -7     2256.07     2108.67     71.48 o 
   2   6  -7      322.27      314.40     18.73 o 
   3   6  -7     1557.24     1543.84     45.87 o 
   4   6  -7      300.23      315.43     18.39 o 
   5   6  -7     3515.07     3482.17     68.95 o 
   6   6  -7      860.40      829.12     44.74 o 
   7   6  -7     1232.09     1195.95     30.09 o 
   8   6  -7       19.08       21.26     10.88 o 
   9   6  -7     1384.65     1410.33     58.67 o 
  10   6  -7      125.31      118.83     15.91 o 
  11   6  -7      317.85      325.56     23.17 o 
  12   6  -7       54.58       41.29     20.31 o 
  13   6  -7      758.48      815.12     75.21 o 
   1   7  -7       40.66       31.72     12.10 o 
   2   7  -7      796.60      766.43     31.01 o 
   3   7  -7      168.36      158.16     15.91 o 
   4   7  -7      119.91      118.00     14.77 o 
   5   7  -7     2891.15     2843.96     76.59 o 
   6   7  -7     1002.52     1010.38     35.48 o 
   7   7  -7      682.00      664.44     28.15 o 
   8   7  -7       62.02       80.04     14.39 o 
   9   7  -7      584.01      572.56     27.38 o 
  10   7  -7      400.11      399.81     37.79 o 
  11   7  -7      182.57      206.42     19.42 o 
  12   7  -7      185.49      203.46     20.85 o 
   1   8  -7     1174.68     1159.74     40.04 o 
   2   8  -7     1623.40     1632.73     50.84 o 
   3   8  -7      655.41      618.52     45.62 o 
   4   8  -7     1481.61     1427.89     46.54 o 
   5   8  -7      474.51      464.45     24.15 o 
   6   8  -7     2308.89     2341.09     66.25 o 
   7   8  -7      239.45      265.61     30.66 o 
   8   8  -7       52.99       69.63     14.67 o 
   9   8  -7      276.99      260.05     20.36 o 
  10   8  -7       41.92       46.58     22.29 o 
  11   8  -7       22.95       36.85     21.21 o 
   1   9  -7      821.33      753.64     32.32 o 
   2   9  -7     1523.91     1526.48     49.49 o 
   3   9  -7       15.49        3.77     14.91 o 
   4   9  -7      545.53      521.53     27.02 o 
   5   9  -7      121.85      132.60     38.91 o 
   6   9  -7      129.51      137.86     16.76 o 
   7   9  -7      776.82      792.20     34.19 o 
   8   9  -7      614.71      624.50     30.52 o 
   9   9  -7      152.45      181.20     19.60 o 
  10   9  -7      605.56      573.83     31.43 o 
   1  10  -7      285.48      294.96     22.27 o 
   2  10  -7       84.69       64.17     15.79 o 
   3  10  -7      680.15      667.02     32.49 o 
   4  10  -7      624.02      591.67     39.12 o 
   5  10  -7      284.12      325.05     23.46 o 
   6  10  -7       78.55       77.80     17.06 o 
   7  10  -7      234.84      233.65     22.35 o 
   8  10  -7       12.65        4.16     14.29 o 
   1  11  -7      658.05      700.08     34.43 o 
   2  11  -7      538.29      596.37     38.13 o 
   3  11  -7      205.09      194.90     21.71 o 
   4  11  -7       20.16       25.35     16.46 o 
   5  11  -7      284.08      302.27     24.89 o 
   0   0  -6    10137.57    11082.37    243.71 o 
   2   0  -6     2761.62     2936.02     45.33 o 
   4   0  -6    17333.86    18963.66    327.08 o 
   6   0  -6      659.55      651.76     16.51 o 
   8   0  -6     4687.53     5067.39     93.26 o 
  10   0  -6       25.68       79.86     30.79 o 
  12   0  -6     1827.18     1839.23     50.60 o 
  14   0  -6      511.98      492.41     35.53 o 
  16   0  -6      200.22      158.85     25.58 o 
   0   1  -6     2271.54     2393.70     37.41 o 
   1   1  -6      160.94      161.94      3.70 o 
   2   1  -6      748.25      790.83     11.05 o 
   3   1  -6     1931.64     1722.62     23.20 o 
   4   1  -6     1181.06     1158.79     18.43 o 
   5   1  -6     2280.64     2315.39     34.64 o 
   6   1  -6      114.52       95.12      6.36 o 
   7   1  -6     2327.61     2114.51     37.19 o 
   8   1  -6     1262.49     1219.22     26.45 o 
   9   1  -6     1279.27     1317.69     26.54 o 
  10   1  -6     1160.23     1146.97     24.61 o 
  11   1  -6     1921.04     1827.28     35.42 o 
  12   1  -6     2233.39     2180.16     47.98 o 
  13   1  -6       27.01       45.43      9.72 o 
  14   1  -6      340.24      334.80     16.64 o 
  15   1  -6      170.89      164.26     17.44 o 
  16   1  -6       75.56       80.54     16.55 o 
   0   2  -6     5966.12     6218.61     93.22 o 
   1   2  -6     2857.51     2849.21     36.52 o 
   2   2  -6      161.32      163.83      5.42 o 
   3   2  -6     5220.99     5337.04     73.04 o 
   4   2  -6      502.54      575.72     10.85 o 
   5   2  -6     2639.77     2680.09     45.04 o 
   6   2  -6      218.80      208.85      8.40 o 
   7   2  -6     2544.82     2514.44     43.01 o 
   8   2  -6      108.89      116.13      7.89 o 
   9   2  -6      798.31      788.62     18.84 o 
  10   2  -6      651.71      627.44     17.07 o 
  11   2  -6     1053.68      961.29     42.38 o 
  12   2  -6      165.76      173.75     12.49 o 
  13   2  -6       30.70       32.68     12.26 o 
  14   2  -6       52.30       58.13     16.27 o 
  15   2  -6      855.86      897.83     36.79 o 
  16   2  -6       31.00       15.85     13.94 o 
   0   3  -6     6709.76     7136.06    153.08 o 
   1   3  -6     6018.42     6340.91    111.23 o 
   2   3  -6     2309.43     2564.81     37.27 o 
   3   3  -6     4731.22     4875.02     67.30 o 
   4   3  -6      165.18      130.51      5.11 o 
   5   3  -6      424.13      435.81     11.54 o 
   6   3  -6       71.08       74.01      6.46 o 
   7   3  -6     2031.26     1994.09     35.98 o 
   8   3  -6      205.27      182.87      9.36 o 
   9   3  -6      690.44      685.51     17.49 o 
  10   3  -6     1110.67     1067.81     23.86 o 
  11   3  -6     1466.50     1415.74     35.88 o 
  12   3  -6     1687.77     1690.96     41.72 o 
  13   3  -6      399.68      368.18     17.53 o 
  14   3  -6      415.73      419.37     24.06 o 
  15   3  -6       83.56       91.44     16.86 o 
   0   4  -6     4739.75     4872.78    153.04 o 
   1   4  -6     4184.08     4560.23     83.33 o 
   2   4  -6     2238.91     2404.56     47.04 o 
   3   4  -6     4752.57     5079.71     92.95 o 
   4   4  -6     7643.77     7713.99    104.25 o 
   5   4  -6      569.74      599.32     14.78 o 
   6   4  -6      284.30      283.32     10.28 o 
   7   4  -6       51.67       58.86      6.79 o 
   8   4  -6      918.37      832.41     30.65 o 
   9   4  -6     1248.11     1218.90     25.87 o 
  10   4  -6      753.73      776.22     24.95 o 
  11   4  -6      393.09      387.09     17.20 o 
  12   4  -6     1163.13     1122.37     31.85 o 
  13   4  -6       32.79       27.53     10.24 o 
  14   4  -6      498.28      534.32     22.12 o 
  15   4  -6       93.25       81.57     16.52 o 
   0   5  -6       58.56       52.32     14.44 o 
   1   5  -6     1259.39     1282.48     37.57 o 
   2   5  -6     1137.46     1150.81     34.69 o 
   3   5  -6     3914.02     3918.93     72.74 o 
   4   5  -6     5375.13     5622.11    102.81 o 
   5   5  -6      569.96      565.69     17.09 o 
   6   5  -6     2003.93     2018.37     41.68 o 
   7   5  -6      472.90      467.41     13.93 o 
   8   5  -6      848.56      858.71     20.38 o 
   9   5  -6      375.07      348.87     15.87 o 
  10   5  -6      560.56      526.79     24.08 o 
  11   5  -6      404.67      405.62     17.94 o 
  12   5  -6      197.46      215.99     17.55 o 
  13   5  -6       67.09       70.45     12.13 o 
  14   5  -6      437.64      460.48     29.83 o 
   0   6  -6       40.83       29.55     15.69 o 
   1   6  -6      458.08      337.96     35.55 o 
   2   6  -6      377.90      332.93     18.60 o 
   3   6  -6     5523.01     5767.22    134.90 o 
   4   6  -6      296.86      304.20     18.29 o 
   5   6  -6      248.14      233.02     16.03 o 
   6   6  -6       24.45       24.53      7.64 o 
   7   6  -6      848.44      866.78     23.27 o 
   8   6  -6      601.87      565.51     24.90 o 
   9   6  -6      471.75      463.17     23.16 o 
  10   6  -6      402.19      372.31     21.70 o 
  11   6  -6     1348.96     1319.85     43.99 o 
  12   6  -6      306.36      317.58     21.87 o 
  13   6  -6       77.05       94.38     16.58 o 
  14   6  -6      104.60       95.74     17.74 o 
   0   7  -6      787.44      782.63     43.45 o 
   1   7  -6      799.07      811.92     30.43 o 
   2   7  -6       47.18       39.71     12.11 o 
   3   7  -6      657.07      656.18     26.61 o 
   4   7  -6     2197.38     2150.42     60.67 o 
   5   7  -6     1823.24     1788.69     52.01 o 
   6   7  -6      441.18      420.96     21.58 o 
   7   7  -6      387.84      373.30     20.97 o 
   8   7  -6     1107.45     1182.60     40.63 o 
   9   7  -6      439.18      443.32     24.00 o 
  10   7  -6       84.02       76.56     16.68 o 
  11   7  -6     1086.77     1059.18     39.37 o 
  12   7  -6      102.88      129.73     17.94 o 
  13   7  -6       23.87       31.99     25.46 o 
   0   8  -6      413.81      384.38     31.86 o 
   1   8  -6      234.93      263.84     19.33 o 
   2   8  -6       71.02       77.29     16.65 o 
   3   8  -6       52.04       76.65     13.82 o 
   4   8  -6     1303.30     1265.50     59.43 o 
   5   8  -6       79.41       65.47     13.23 o 
   6   8  -6       54.98       58.95     13.10 o 
   7   8  -6       22.73       31.31     12.21 o 
   8   8  -6     1109.99     1160.99     47.17 o 
   9   8  -6      349.65      333.91     22.16 o 
  10   8  -6     1077.37     1064.33     41.17 o 
  11   8  -6      172.36      200.46     20.44 o 
  12   8  -6      712.55      762.76     35.83 o 
   0   9  -6      815.56      855.26     48.04 o 
   1   9  -6      588.84      584.52     28.19 o 
   2   9  -6      175.56      174.06     18.03 o 
   3   9  -6      616.50      567.16     27.59 o 
   4   9  -6      677.22      719.38     31.54 o 
   5   9  -6      321.52      316.08     21.58 o 
   6   9  -6      155.07      159.09     17.11 o 
   7   9  -6      821.17      825.05     33.97 o 
   8   9  -6      212.14      179.28     18.69 o 
   9   9  -6       12.35        2.44     12.74 o 
  10   9  -6      482.96      533.31     54.01 o 
   0  10  -6      494.89      497.85     38.73 o 
   1  10  -6      240.57      291.72     22.09 o 
   2  10  -6      135.72      137.99     18.54 o 
   3  10  -6     1132.95     1139.11     42.89 o 
   4  10  -6      389.05      393.70     55.34 o 
   5  10  -6       80.79       73.25     24.88 o 
   6  10  -6       58.99       66.73     16.30 o 
   7  10  -6      559.61      594.18     36.52 o 
   8  10  -6       50.22       28.13     16.02 o 
   0  11  -6      142.62      121.11     27.79 o 
   1  11  -6      388.99      389.30     26.13 o 
   2  11  -6       81.86       68.20     18.00 o 
   3  11  -6      834.55      818.89     36.98 o 
   4  11  -6      579.69      574.40     33.48 o 
   5  11  -6      409.67      459.73     28.69 o 
   2   0  -5     6688.69     6890.70    102.59 o 
   4   0  -5     3400.10     3744.56     67.72 o 
   6   0  -5     6797.40     6872.42    149.21 o 
   8   0  -5      291.11      295.41     14.69 o 
  10   0  -5     1971.61     2029.74     51.53 o 
  12   0  -5     1953.36     1885.61     51.32 o 
  14   0  -5      185.00      170.50     22.93 o 
  16   0  -5      592.09      598.20     42.77 o 
   1   1  -5     1368.82     1462.95     16.71 o 
   2   1  -5      560.46      554.67      8.89 o 
   3   1  -5      620.08      566.15     11.25 o 
   4   1  -5      634.59      590.77     12.52 o 
   5   1  -5     1572.68     1526.01     26.95 o 
   6   1  -5     3015.14     3214.28     52.01 o 
   7   1  -5      858.99      874.29     18.45 o 
   8   1  -5      760.60      768.94     17.36 o 
   9   1  -5      998.25      989.37     21.41 o 
  10   1  -5      162.31      145.24     10.61 o 
  11   1  -5      387.64      410.53     16.05 o 
  12   1  -5      951.52      951.25     26.10 o 
  13   1  -5     2637.10     2557.07     72.82 o 
  14   1  -5       61.90       62.47     13.38 o 
  15   1  -5      188.14      151.79     16.61 o 
  16   1  -5      709.00      720.60     32.83 o 
   1   2  -5       24.89       27.65      2.81 o 
   2   2  -5     2876.00     2975.10     41.73 o 
   3   2  -5      401.83      332.61      7.22 o 
   4   2  -5     1415.50     1446.81     21.94 o 
   5   2  -5     4128.09     4183.56     66.90 o 
   6   2  -5     1348.81     1360.96     25.38 o 
   7   2  -5     1662.36     1674.57     30.41 o 
   8   2  -5      398.62      411.37     12.28 o 
   9   2  -5     3253.65     3241.80     55.10 o 
  10   2  -5        1.48       -5.68      5.68 o 
  11   2  -5        9.70        8.52      6.35 o 
  12   2  -5      540.56      558.23     20.26 o 
  13   2  -5     2479.49     2348.31     53.70 o 
  14   2  -5       48.56       50.54     13.08 o 
  15   2  -5      324.63      314.59     21.46 o 
  16   2  -5       23.96        2.26     12.30 o 
   1   3  -5     3283.57     3326.78     62.93 o 
   2   3  -5     5716.43     5722.71     89.29 o 
   3   3  -5     3908.38     3880.40     54.33 o 
   4   3  -5     1471.62     1479.03     26.77 o 
   5   3  -5     3305.04     3544.24     58.51 o 
   6   3  -5     2442.24     2464.94     42.38 o 
   7   3  -5      503.43      477.64     13.10 o 
   8   3  -5      833.91      776.75     18.32 o 
   9   3  -5     2168.80     2190.85     39.79 o 
  10   3  -5      931.34      893.19     20.91 o 
  11   3  -5      476.74      470.82     18.30 o 
  12   3  -5       67.21       77.54     10.74 o 
  13   3  -5     1747.08     1736.27     43.05 o 
  14   3  -5       29.30       22.58      9.94 o 
  15   3  -5       49.31       51.51     14.66 o 
  16   3  -5      331.09      356.89     24.31 o 
   1   4  -5       61.13       83.69      9.86 o 
   2   4  -5    10537.47    10783.07    184.63 o 
   3   4  -5     2556.57     2683.93     51.64 o 
   4   4  -5     1722.56     1769.52     31.46 o 
   5   4  -5      182.24      196.76     10.85 o 
   6   4  -5      606.47      498.47     13.39 o 
   7   4  -5       47.27       56.69      6.45 o 
   8   4  -5     2115.28     2048.71     41.00 o 
   9   4  -5       31.34       23.29      6.66 o 
  10   4  -5       99.65      107.27     10.92 o 
  11   4  -5       26.75       34.39      9.11 o 
  12   4  -5       21.78       25.80      9.66 o 
  13   4  -5       55.04       66.30     11.15 o 
  14   4  -5      395.46      403.56     19.12 o 
  15   4  -5      129.13      140.98     14.66 o 
   1   5  -5      422.17      386.59     18.32 o 
   2   5  -5       42.98       36.74     12.31 o 
   3   5  -5     1579.11     1548.83     41.92 o 
   4   5  -5     1789.58     1848.97     38.77 o 
   5   5  -5      909.40      912.03     23.28 o 
   6   5  -5      397.21      394.51     14.00 o 
   7   5  -5      447.45      436.32     14.99 o 
   8   5  -5     1626.15     1665.61     36.31 o 
   9   5  -5      416.41      394.39     19.60 o 
  10   5  -5      587.19      567.09     24.87 o 
  11   5  -5      287.85      268.15     14.96 o 
  12   5  -5      527.34      482.54     20.09 o 
  13   5  -5      640.77      670.82     24.53 o 
  14   5  -5      101.55      124.41     13.96 o 
  15   5  -5       20.82       13.99     11.66 o 
   1   6  -5     1640.06     1565.03     48.39 o 
   2   6  -5      264.39      251.16     16.32 o 
   3   6  -5      373.40      314.04     18.06 o 
   4   6  -5      831.17      854.88     29.57 o 
   5   6  -5     1815.99     1800.13     50.99 o 
   6   6  -5      702.47      666.81     33.39 o 
   7   6  -5      587.47      589.47     30.72 o 
   8   6  -5      241.40      247.32     16.93 o 
   9   6  -5      809.57      777.30     29.92 o 
  10   6  -5       71.46       84.53     20.13 o 
  11   6  -5      206.42      217.67     18.22 o 
  12   6  -5       56.46       67.66     18.87 o 
  13   6  -5      707.26      756.46     32.99 o 
  14   6  -5      147.32      159.04     19.66 o 
   1   7  -5     2312.94     2296.48     63.00 o 
   2   7  -5     1095.64     1067.98     36.52 o 
   3   7  -5      213.92      214.32     16.27 o 
   4   7  -5      138.02      116.34     13.93 o 
   5   7  -5     1346.06     1313.94     40.75 o 
   6   7  -5      260.71      253.79     17.42 o 
   7   7  -5      301.61      301.20     19.21 o 
   8   7  -5      426.70      423.35     22.28 o 
   9   7  -5     1015.37     1021.59     40.09 o 
  10   7  -5      115.32      118.26     15.75 o 
  11   7  -5        2.59       18.05     13.11 o 
  12   7  -5      265.52      295.79     22.37 o 
  13   7  -5       86.11       74.74     17.15 o 
   1   8  -5      463.31      468.28     24.16 o 
   2   8  -5      376.76      350.64     21.65 o 
   3   8  -5       64.56       62.21     13.43 o 
   4   8  -5       46.72       57.06     12.82 o 
   5   8  -5      382.07      366.00     21.32 o 
   6   8  -5      866.85      870.89     33.25 o 
   7   8  -5       22.53       18.67     12.16 o 
   8   8  -5       82.64       82.23     14.59 o 
   9   8  -5      450.98      431.43     24.33 o 
  10   8  -5      923.81      894.74     36.04 o 
  11   8  -5      190.76      212.26     20.22 o 
  12   8  -5      256.85      293.77     23.07 o 
   1   9  -5      983.84      973.28     35.94 o 
   2   9  -5      305.71      352.90     23.22 o 
   3   9  -5      521.57      509.35     26.03 o 
   4   9  -5      553.67      508.33     26.21 o 
   5   9  -5      674.81      601.08     28.34 o 
   6   9  -5       54.48       64.03     14.43 o 
   7   9  -5      142.43      129.98     16.61 o 
   8   9  -5       21.29       36.73     13.97 o 
   9   9  -5      735.72      761.25     33.60 o 
  10   9  -5      211.54      218.10     26.29 o 
   1  10  -5      674.24      683.88     31.38 o 
   2  10  -5       63.99       84.14     16.86 o 
   3  10  -5     1360.49     1397.17     47.70 o 
   4  10  -5      609.39      585.92     29.79 o 
   5  10  -5      342.38      307.91     22.28 o 
   6  10  -5       77.19       67.69     18.72 o 
   7  10  -5      115.99      131.93     17.96 o 
   8  10  -5       15.63       16.34     17.29 o 
   1  11  -5      520.88      554.52     29.97 o 
   2  11  -5      693.21      715.43     34.31 o 
   3  11  -5      128.93       97.94     18.82 o 
   4  11  -5       19.67       34.19     16.08 o 
   5  11  -5      747.85      740.24     34.99 o 
   6  11  -5       22.57       16.06     14.90 o 
   0   0  -4    25904.99    28328.99    583.59 o 
   2   0  -4     6463.57     6702.60    113.29 o 
   4   0  -4     3049.28     3258.48     96.14 o 
   6   0  -4     1468.78     1561.48     57.21 o 
   8   0  -4     1653.05     1563.83     64.58 o 
  10   0  -4     1207.86     1252.75     55.44 o 
  12   0  -4     1946.58     1916.05     52.24 o 
  14   0  -4     2749.16     2830.88    110.24 o 
  16   0  -4      180.90      226.79     28.03 o 
   0   1  -4     9604.38    10162.30    149.41 o 
   1   1  -4     7001.28     7563.05     91.31 o 
   2   1  -4      118.67      113.70      3.98 o 
   3   1  -4     3413.28     3369.95     46.48 o 
   4   1  -4     1655.86     1639.45     27.58 o 
   5   1  -4     3444.22     3588.41     68.41 o 
   6   1  -4       31.50       22.86      4.39 o 
   7   1  -4     2164.41     2093.52     41.47 o 
   8   1  -4      294.13      266.54     11.20 o 
   9   1  -4      222.04      213.75     15.83 o 
  10   1  -4      588.23      568.65     18.16 o 
  11   1  -4     2394.22     2430.93     51.32 o 
  12   1  -4      872.49      842.11     32.73 o 
  13   1  -4      368.76      366.49     20.98 o 
  14   1  -4      262.35      276.02     19.30 o 
  15   1  -4      302.07      275.40     19.66 o 
  16   1  -4      107.16       96.59     16.85 o 
   0   2  -4    13911.88    14539.94    298.23 o 
   1   2  -4    15927.83    16160.17    242.47 o 
   2   2  -4     7663.04     8067.25    108.53 o 
   3   2  -4     8075.99     8241.39    127.13 o 
   4   2  -4       54.02       75.71      4.98 o 
   5   2  -4     9250.30     9864.29    150.56 o 
   6   2  -4       55.76       67.30      5.75 o 
   7   2  -4     4759.48     4956.88     79.97 o 
   8   2  -4      229.14      236.62      9.32 o 
   9   2  -4      471.60      436.86     16.71 o 
  10   2  -4      636.33      624.14     16.30 o 
  11   2  -4     2003.88     2027.50     46.52 o 
  12   2  -4      280.81      281.50     14.69 o 
  13   2  -4        6.02       -7.93      7.93 o 
  14   2  -4       92.80       88.00     11.60 o 
  15   2  -4      398.55      379.09     18.30 o 
  16   2  -4       20.13       -3.40     20.28 o 
   0   3  -4     4725.89     4637.46    148.49 o 
   1   3  -4     2661.97     2596.91     48.57 o 
   2   3  -4     7988.21     8479.02    150.25 o 
   3   3  -4     8787.76     8975.96    138.52 o 
   4   3  -4      325.76      271.33      8.13 o 
   5   3  -4     1683.67     1676.87     29.91 o 
   6   3  -4      745.24      815.31     17.12 o 
   7   3  -4     2536.27     2559.53     44.21 o 
   8   3  -4     1315.30     1306.13     25.51 o 
   9   3  -4      891.59      854.08     19.59 o 
  10   3  -4      478.98      495.91     17.80 o 
  11   3  -4      736.77      708.79     22.60 o 
  12   3  -4     1308.95     1336.20     34.96 o 
  13   3  -4      210.92      185.88     13.59 o 
  14   3  -4      266.92      271.27     17.24 o 
  15   3  -4      455.66      474.73     20.97 o 
  16   3  -4      264.13      262.27     21.44 o 
   0   4  -4     8058.05     8107.78    258.59 o 
   1   4  -4      301.27      282.61     14.18 o 
   2   4  -4     2263.27     2349.71     45.58 o 
   3   4  -4      831.59      898.16     20.98 o 
   4   4  -4     4748.12     4669.89     87.37 o 
   5   4  -4     2143.97     2222.78     38.27 o 
   6   4  -4     1495.42     1390.62     26.44 o 
   7   4  -4       71.84       77.22      8.64 o 
   8   4  -4     2215.13     2157.78     38.91 o 
   9   4  -4      868.18      865.13     24.40 o 
  10   4  -4     2483.92     2468.28     53.94 o 
  11   4  -4     1434.17     1323.93     34.31 o 
  12   4  -4      209.76      213.39     13.83 o 
  13   4  -4       48.58       44.62     10.39 o 
  14   4  -4      589.48      628.12     23.62 o 
  15   4  -4      178.71      177.94     15.17 o 
   0   5  -4     6456.96     6678.18    215.48 o 
   1   5  -4     1809.38     1854.14     49.97 o 
   2   5  -4      615.76      659.68     23.08 o 
   3   5  -4     2674.54     2585.18     66.31 o 
   4   5  -4     2693.66     2576.25     66.10 o 
   5   5  -4      247.25      255.86     11.04 o 
   6   5  -4      563.14      542.71     16.07 o 
   7   5  -4     1808.33     1803.83     38.02 o 
   8   5  -4      220.91      218.34     14.98 o 
   9   5  -4      199.63      193.67     15.43 o 
  10   5  -4      815.00      764.28     29.85 o 
  11   5  -4      735.75      753.87     24.46 o 
  12   5  -4       94.28       94.10     14.30 o 
  13   5  -4       71.98       87.15     15.02 o 
  14   5  -4      169.22      193.95     18.93 o 
  15   5  -4      312.78      326.86     23.50 o 
   0   6  -4      483.33      520.37     32.34 o 
   1   6  -4     1496.82     1472.48     67.64 o 
   2   6  -4       15.14       19.09      9.13 o 
   3   6  -4     2959.92     2997.79     75.60 o 
   4   6  -4      158.08      149.62     13.27 o 
   5   6  -4      665.87      663.80     25.07 o 
   6   6  -4      736.18      723.32     26.76 o 
   7   6  -4     1951.35     1878.91     53.91 o 
   8   6  -4      473.50      462.19     22.05 o 
   9   6  -4      460.95      441.23     22.08 o 
  10   6  -4        9.62        0.01     10.39 o 
  11   6  -4     1234.22     1193.41     41.46 o 
  12   6  -4       41.58       49.84     14.01 o 
  13   6  -4        3.64       -4.74     12.04 o 
  14   6  -4       65.11      102.35     17.50 o 
   0   7  -4       19.33       26.09     16.51 o 
   1   7  -4     1942.71     2007.51     56.72 o 
   2   7  -4        8.22        4.13      9.96 o 
   3   7  -4     2802.68     2752.74     80.78 o 
   4   7  -4     1063.48     1003.58     35.02 o 
   5   7  -4      871.41      832.55     31.01 o 
   6   7  -4      233.36      235.09     16.39 o 
   7   7  -4     2320.80     2265.34     62.44 o 
   8   7  -4     1219.49     1206.87     39.58 o 
   9   7  -4       62.99       54.10     12.75 o 
  10   7  -4      279.67      325.59     21.40 o 
  11   7  -4     1049.29     1086.95     65.07 o 
  12   7  -4       20.01       24.22     13.33 o 
  13   7  -4       52.71       40.93     15.44 o 
   0   8  -4      795.48      820.23     45.35 o 
   1   8  -4       90.33      117.74     18.40 o 
   2   8  -4      609.06      597.11     26.97 o 
   3   8  -4      342.75      328.59     20.29 o 
   4   8  -4     1183.63     1119.70     38.78 o 
   5   8  -4      410.79      386.24     21.31 o 
   6   8  -4      218.51      214.02     17.03 o 
   7   8  -4      237.89      201.96     17.02 o 
   8   8  -4     1882.05     1852.62     56.01 o 
   9   8  -4       89.79       92.51     19.02 o 
  10   8  -4      210.61      217.71     18.46 o 
  11   8  -4       84.75       77.87     15.96 o 
  12   8  -4      654.06      613.35     30.96 o 
   0   9  -4      764.92      856.62     48.07 o 
   1   9  -4     1002.61      996.17     36.37 o 
   2   9  -4      243.51      233.08     19.28 o 
   3   9  -4      153.82      147.79     16.92 o 
   4   9  -4     1227.90     1128.83     40.09 o 
   5   9  -4      317.35      290.46     20.42 o 
   6   9  -4      132.67      108.24     15.09 o 
   7   9  -4       63.48       56.89     13.86 o 
   8   9  -4      231.94      257.49     19.79 o 
   9   9  -4      137.42      155.91     22.00 o 
  10   9  -4       33.33       53.18     15.00 o 
  11   9  -4      409.11      428.70     26.85 o 
   0  10  -4      587.99      625.27     42.29 o 
   1  10  -4      506.11      529.54     27.42 o 
   2  10  -4      125.29      120.81     17.56 o 
   3  10  -4     1525.83     1556.13     50.97 o 
   4  10  -4      178.44      163.30     18.06 o 
   5  10  -4       11.60       27.32     12.89 o 
   6  10  -4       61.59       56.20     15.04 o 
   7  10  -4      823.35      853.31     35.05 o 
   8  10  -4       49.20       59.19     15.44 o 
   9  10  -4       67.08       66.67     16.97 o 
   0  11  -4      169.05      195.54     29.18 o 
   1  11  -4      131.05      128.21     19.65 o 
   2  11  -4      227.89      248.32     22.44 o 
   3  11  -4      232.42      206.34     21.10 o 
   4  11  -4      682.59      765.84     34.79 o 
   5  11  -4       56.51       64.81     16.76 o 
   6  11  -4      425.26      457.62     27.53 o 
   0  12  -4      272.60      347.73     38.66 o 
   2   0  -3     3597.24     3793.62     61.73 o 
   4   0  -3     4763.73     4890.00    154.84 o 
   6   0  -3     1397.96     1299.77     52.69 o 
   8   0  -3      923.79      927.99     40.43 o 
  10   0  -3     1455.36     1568.11     63.46 o 
  12   0  -3     2110.89     2195.99     85.71 o 
  14   0  -3     1676.45     1661.02     72.70 o 
  16   0  -3     1080.87     1200.91     60.91 o 
   1   1  -3     9336.82     9709.67    116.40 o 
   2   1  -3     8319.24     8825.64    117.50 o 
   3   1  -3      911.91      839.33     15.21 o 
   4   1  -3       12.79       12.40      3.26 o 
   5   1  -3     3781.22     3677.75     68.16 o 
   6   1  -3     2698.74     2598.88     49.61 o 
   7   1  -3     1276.88     1374.40     30.03 o 
   8   1  -3      282.89      263.29     10.94 o 
   9   1  -3     3266.59     3266.21     62.37 o 
  10   1  -3     2383.13     2351.08     47.81 o 
  11   1  -3     1129.53     1090.54     27.35 o 
  12   1  -3      296.96      267.21     29.67 o 
  13   1  -3     1704.55     1671.56     61.73 o 
  14   1  -3      379.86      360.16     21.58 o 
  15   1  -3       72.08       61.62     13.33 o 
  16   1  -3      217.77      190.68     18.47 o 
   1   2  -3    29156.10    29733.86    445.21 o 
   2   2  -3    13641.44    14127.68    213.79 o 
   3   2  -3     3952.93     3943.27     61.83 o 
   4   2  -3     3395.41     3583.89     56.78 o 
   5   2  -3     7360.42     7501.93    115.47 o 
   6   2  -3      606.60      625.02     13.88 o 
   7   2  -3     3182.46     3137.98     51.67 o 
   8   2  -3      148.35      137.57      7.57 o 
   9   2  -3     3866.68     3686.93     95.63 o 
  10   2  -3      168.90      176.77     14.26 o 
  11   2  -3     2120.06     2025.95     55.98 o 
  12   2  -3     1140.29     1054.61     35.94 o 
  13   2  -3     1515.83     1449.60     46.44 o 
  14   2  -3      281.44      273.76     19.20 o 
  15   2  -3      161.17      161.91     16.61 o 
  16   2  -3        1.03       -1.44      9.24 o 
   1   3  -3     1968.73     1960.95     50.29 o 
   2   3  -3    25530.49    26066.29    445.92 o 
   3   3  -3     1877.02     1780.46     30.12 o 
   4   3  -3     1093.94     1195.20     21.47 o 
   5   3  -3     3263.70     3362.25     55.38 o 
   6   3  -3     4463.27     4574.35     72.83 o 
   7   3  -3     1060.00     1077.84     21.42 o 
   8   3  -3      117.65      127.15      7.57 o 
   9   3  -3     2280.97     2190.67     57.67 o 
  10   3  -3      359.37      375.77     15.65 o 
  11   3  -3      418.09      437.45     17.24 o 
  12   3  -3       22.94       46.41      9.43 o 
  13   3  -3     2451.49     2475.88     62.77 o 
  14   3  -3      211.61      217.56     14.95 o 
  15   3  -3       13.83       34.87     10.63 o 
  16   3  -3       26.97       24.67     11.03 o 
   1   4  -3      569.08      534.03     18.82 o 
   2   4  -3     4254.66     4076.74     92.84 o 
   3   4  -3     2059.95     2162.71     42.22 o 
   4   4  -3     1437.12     1444.33     29.74 o 
   5   4  -3      532.84      503.54     13.92 o 
   6   4  -3     1003.41      959.41     19.46 o 
   7   4  -3      576.47      575.12     14.72 o 
   8   4  -3     2269.93     2218.73     39.62 o 
   9   4  -3      176.97      166.68     11.08 o 
  10   4  -3      322.71      356.26     15.86 o 
  11   4  -3      453.19      444.06     17.82 o 
  12   4  -3      386.02      386.24     17.31 o 
  13   4  -3      400.69      362.15     17.52 o 
  14   4  -3      173.88      188.12     14.24 o 
  15   4  -3        4.57        7.85      9.77 o 
   1   5  -3     1097.12     1045.16     32.97 o 
   2   5  -3     1642.88     1603.08     41.16 o 
   3   5  -3       74.90       73.61      9.61 o 
   4   5  -3      721.55      692.19     23.44 o 
   5   5  -3      426.35      428.96     19.01 o 
   6   5  -3     2786.26     2718.10     52.58 o 
   7   5  -3      450.20      453.19     14.80 o 
   8   5  -3      812.26      832.65     28.78 o 
   9   5  -3     1278.02     1252.61     38.67 o 
  10   5  -3     1058.27      969.82     34.11 o 
  11   5  -3       12.27       20.82     11.14 o 
  12   5  -3      613.35      632.15     28.42 o 
  13   5  -3      691.76      689.15     30.03 o 
  14   5  -3       63.04       76.38     15.59 o 
  15   5  -3      287.48      331.85     23.41 o 
   1   6  -3     5322.42     5372.36    126.42 o 
   2   6  -3      164.06      168.90     13.86 o 
   3   6  -3      905.10      807.59     30.37 o 
   4   6  -3      634.83      570.42     33.24 o 
   5   6  -3     3249.14     3200.86     78.10 o 
   6   6  -3      184.24      187.21     16.75 o 
   7   6  -3      789.03      761.84     27.57 o 
   8   6  -3       54.28       65.76     16.93 o 
   9   6  -3     1412.60     1408.84     44.13 o 
  10   6  -3      151.74      149.29     15.40 o 
  11   6  -3        2.47       20.54     11.67 o 
  12   6  -3      152.51      172.80     17.11 o 
  13   6  -3      621.15      643.87     30.58 o 
  14   6  -3       43.06       39.65     15.11 o 
   1   7  -3      588.03      576.64     27.06 o 
   2   7  -3      730.20      700.52     26.79 o 
   3   7  -3      738.98      698.62     26.67 o 
   4   7  -3      238.81      247.15     16.30 o 
   5   7  -3      375.85      359.72     19.31 o 
   6   7  -3     1032.44      996.51     35.47 o 
   7   7  -3      295.30      284.90     17.71 o 
   8   7  -3      310.82      294.57     18.84 o 
   9   7  -3     1494.48     1500.92     47.48 o 
  10   7  -3      748.07      768.46     30.82 o 
  11   7  -3      129.62      130.45     15.86 o 
  12   7  -3      254.01      260.78     20.62 o 
  13   7  -3      228.25      238.73     23.66 o 
   1   8  -3      433.04      424.08     22.66 o 
   2   8  -3      731.78      740.52     29.35 o 
   3   8  -3       99.39      102.18     14.53 o 
   4   8  -3      255.34      254.51     17.74 o 
   5   8  -3       91.24       87.69     13.48 o 
   6   8  -3      918.35      857.23     63.64 o 
   7   8  -3      567.59      543.80     25.17 o 
   8   8  -3      548.38      566.43     40.73 o 
   9   8  -3       10.05       22.29     11.46 o 
  10   8  -3     1298.04     1372.17     46.24 o 
  11   8  -3       79.00       77.73     15.47 o 
  12   8  -3      776.60      833.27     35.47 o 
   1   9  -3      832.53      849.44     34.37 o 
   2   9  -3     1477.96     1494.63     48.35 o 
   3   9  -3      366.76      335.51     21.56 o 
   4   9  -3      112.80      119.90     22.25 o 
   5   9  -3     1584.98     1523.59     47.98 o 
   6   9  -3     1769.77     1706.39     52.53 o 
   7   9  -3       17.18       16.05     11.71 o 
   8   9  -3      226.68      233.98     33.80 o 
   9   9  -3      524.41      517.77     27.29 o 
  10   9  -3      549.56      584.04     29.04 o 
  11   9  -3       40.39       41.82     15.86 o 
   1  10  -3      519.38      600.76     29.05 o 
   2  10  -3       57.75       49.23     14.93 o 
   3  10  -3     1751.80     1888.15     57.49 o 
   4  10  -3      480.18      505.33     26.51 o 
   5  10  -3     1375.91     1339.31     46.45 o 
   6  10  -3       15.95       16.64     15.47 o 
   7  10  -3      486.60      488.19     25.99 o 
   8  10  -3      214.25      236.82     20.20 o 
   9  10  -3      500.10      527.71     29.11 o 
   1  11  -3       29.53       53.31     16.17 o 
   2  11  -3      412.16      450.11     27.16 o 
   3  11  -3      339.91      350.92     24.45 o 
   4  11  -3      295.13      310.01     23.36 o 
   5  11  -3      538.71      576.57     30.02 o 
   6  11  -3       14.83       16.86     13.91 o 
   7  11  -3       76.62       64.13     15.92 o 
   1  12  -3       84.95       85.12     19.31 o 
   2  12  -3      680.43      826.62     38.22 o 
   0   0  -2    30544.58    31782.73    662.06 o 
   2   0  -2        6.23       11.48      4.55 o 
   4   0  -2      973.21      903.97     33.56 o 
   6   0  -2     2086.98     2084.43     73.92 o 
   8   0  -2     1418.01     1497.79     55.37 o 
  10   0  -2     1081.57     1071.21     49.90 o 
  12   0  -2      520.12      516.36     32.31 o 
  14   0  -2     2413.43     2572.60     96.58 o 
  16   0  -2      151.49      167.31     23.98 o 
   0   1  -2     5463.20     5803.74    101.10 o 
   1   1  -2      109.88      100.21      3.40 o 
   2   1  -2    12394.78    13013.07    195.29 o 
   3   1  -2      465.63      455.30      9.38 o 
   4   1  -2     5244.42     5121.93     90.45 o 
   5   1  -2     3012.37     3042.98     55.20 o 
   6   1  -2     1758.61     1833.06     35.89 o 
   7   1  -2     7684.69     8038.48    141.65 o 
   8   1  -2     1900.82     1859.80     37.15 o 
   9   1  -2     1661.00     1667.54     35.55 o 
  10   1  -2     1242.60     1191.59     38.16 o 
  11   1  -2     1199.79     1127.23     44.98 o 
  12   1  -2      270.36      263.03     16.68 o 
  13   1  -2       74.85       97.17     13.76 o 
  14   1  -2     1906.64     1800.08     58.62 o 
  15   1  -2      556.67      565.86     26.61 o 
  16   1  -2       31.01       30.54     12.82 o 
   0   2  -2    13274.71    13650.68    424.47 o 
   1   2  -2    27733.99    28018.97    474.62 o 
   2   2  -2     6943.71     7072.28    108.25 o 
   3   2  -2      655.54      602.99     13.21 o 
   4   2  -2     1018.76     1070.64     19.23 o 
   5   2  -2     4118.24     4248.82     67.49 o 
   6   2  -2     4286.18     4713.47     85.32 o 
   7   2  -2     5179.05     5241.38     97.35 o 
   8   2  -2      615.59      602.90     16.38 o 
   9   2  -2      318.28      339.31     18.07 o 
  10   2  -2      480.24      477.80     28.54 o 
  11   2  -2      775.12      772.28     28.79 o 
  12   2  -2      180.39      185.41     15.21 o 
  13   2  -2       57.40       71.76     12.87 o 
  14   2  -2      277.44      295.42     19.03 o 
  15   2  -2      917.09      891.25     35.03 o 
  16   2  -2        5.41        8.55     12.23 o 
   0   3  -2     2008.89     1920.39     72.19 o 
   1   3  -2     1612.50     1514.16     39.79 o 
   2   3  -2     3997.26     4000.97     72.28 o 
   3   3  -2      509.99      433.67     11.50 o 
   4   3  -2     4547.88     4445.80     70.74 o 
   5   3  -2       96.75      108.18      9.29 o 
   6   3  -2     1997.54     1920.33     32.86 o 
   7   3  -2      355.08      377.42     21.85 o 
   8   3  -2     1967.69     2001.23     35.49 o 
   9   3  -2      810.31      888.86     32.30 o 
  10   3  -2       92.19      106.22     13.89 o 
  11   3  -2      671.80      671.31     21.25 o 
  12   3  -2      746.35      740.16     31.79 o 
  13   3  -2      287.38      330.59     37.20 o 
  14   3  -2      544.18      535.15     21.04 o 
  15   3  -2      914.62      946.50     31.03 o 
  16   3  -2      166.25      227.90     30.93 o 
   0   4  -2     1888.20     1604.66     60.40 o 
   1   4  -2      479.90      446.58     20.20 o 
   2   4  -2      491.65      527.34     18.22 o 
   3   4  -2      666.47      707.88     22.18 o 
   4   4  -2     2632.90     2513.96     49.01 o 
   5   4  -2     1355.38     1438.39     29.73 o 
   6   4  -2     1414.65     1410.12     29.36 o 
   7   4  -2      200.33      179.80     10.99 o 
   8   4  -2     2879.73     2785.67     58.47 o 
   9   4  -2       45.32       58.66      8.67 o 
  10   4  -2      870.58      900.66     25.52 o 
  11   4  -2      618.05      594.97     24.29 o 
  12   4  -2      758.73      819.91     25.65 o 
  13   4  -2      158.46      170.38     13.24 o 
  14   4  -2     1252.06     1267.35     35.48 o 
  15   4  -2      127.02      137.70     13.79 o 
  16   4  -2       86.62       74.20     13.46 o 
   0   5  -2     6578.38     6694.18    212.35 o 
   1   5  -2     2072.57     2107.07    118.42 o 
   2   5  -2     1765.71     1822.20     66.19 o 
   3   5  -2      798.60      761.73     24.66 o 
   4   5  -2     2217.81     2078.31     74.82 o 
   5   5  -2      384.63      396.43     17.43 o 
   6   5  -2      676.76      626.75     23.28 o 
   7   5  -2     2874.87     2799.22     71.94 o 
   8   5  -2      977.85      945.85     30.92 o 
   9   5  -2      423.61      377.06     19.91 o 
  10   5  -2      894.41      856.04     44.45 o 
  11   5  -2      826.11      832.89     32.33 o 
  12   5  -2      478.79      462.78     24.14 o 
  13   5  -2       36.11       53.47     13.69 o 
  14   5  -2      236.16      231.60     19.62 o 
  15   5  -2      364.79      375.75     24.73 o 
   0   6  -2     2886.44     3088.79    108.27 o 
   1   6  -2     4091.19     4028.49    101.27 o 
   2   6  -2      887.61      901.09     29.65 o 
   3   6  -2     1171.06     1086.92     32.63 o 
   4   6  -2      564.63      567.53     41.04 o 
   5   6  -2      185.33      154.61     13.07 o 
   6   6  -2     1320.76     1266.96     37.99 o 
   7   6  -2     1599.65     1592.60     44.93 o 
   8   6  -2      122.58      145.87     13.40 o 
   9   6  -2      195.80      197.85     24.27 o 
  10   6  -2      669.80      673.28     27.76 o 
  11   6  -2     3024.05     3031.34    203.55 o 
  12   6  -2      575.25      615.52     28.15 o 
  13   6  -2      207.80      212.41     19.23 o 
  14   6  -2      438.83      459.66     26.64 o 
   0   7  -2     2088.71     1835.80     78.24 o 
   1   7  -2      732.90      672.93     72.94 o 
   2   7  -2      451.62      428.35     39.97 o 
   3   7  -2      575.42      555.74     23.23 o 
   4   7  -2      826.07      825.73     28.45 o 
   5   7  -2      210.82      208.64     15.33 o 
   6   7  -2      335.34      335.98     29.23 o 
   7   7  -2      168.41      145.78     13.87 o 
   8   7  -2      718.26      691.29     27.17 o 
   9   7  -2      384.37      400.35     21.30 o 
  10   7  -2      640.72      645.05     28.11 o 
  11   7  -2      526.84      567.37     27.22 o 
  12   7  -2      426.61      463.60     47.51 o 
  13   7  -2       98.26      100.74     17.44 o 
   0   8  -2     1273.34     1273.37     58.29 o 
   1   8  -2       86.41       90.37     14.41 o 
   2   8  -2       16.61       16.13     11.33 o 
   3   8  -2      487.78      455.14     22.68 o 
   4   8  -2     1717.33     1730.67     50.09 o 
   5   8  -2      411.00      418.91     21.43 o 
   6   8  -2     1817.16     1785.18     52.05 o 
   7   8  -2      208.51      217.05     16.65 o 
   8   8  -2      616.25      612.07     26.56 o 
   9   8  -2      247.04      250.45     18.46 o 
  10   8  -2      576.11      594.85     27.50 o 
  11   8  -2       23.19       31.18     13.27 o 
  12   8  -2       94.60       94.51     26.36 o 
   0   9  -2     1735.99     1721.83     74.09 o 
   1   9  -2      616.74      651.93     28.68 o 
   2   9  -2       90.53      173.75     20.52 o 
   3   9  -2      326.46      338.37     20.81 o 
   4   9  -2      916.99      900.56     35.86 o 
   5   9  -2      234.41      241.02     28.33 o 
   6   9  -2      133.84      153.48     15.94 o 
   7   9  -2      244.34      253.90     18.63 o 
   8   9  -2      840.60      864.25     37.81 o 
   9   9  -2       85.62      100.23     20.47 o 
  10   9  -2       71.00      108.01     15.91 o 
  11   9  -2      414.80      450.76     40.29 o 
   0  10  -2      941.96     1043.32     54.73 o 
   1  10  -2      553.48      592.70     29.33 o 
   2  10  -2      272.00      289.46     41.21 o 
   3  10  -2      991.94     1020.42     38.61 o 
   4  10  -2      176.73      174.55     22.39 o 
   5  10  -2      150.96      151.92     20.20 o 
   6  10  -2       41.44       56.91     13.91 o 
   7  10  -2      897.41      923.92     36.00 o 
   8  10  -2      113.61      131.31     20.69 o 
   9  10  -2      110.29      118.51     18.04 o 
   0  11  -2      383.50      397.53     36.18 o 
   1  11  -2      164.57      193.21     20.79 o 
   2  11  -2      305.50      327.98     23.97 o 
   3  11  -2      419.00      423.19     26.02 o 
   4  11  -2      145.87      164.80     22.44 o 
   5  11  -2      204.55      201.97     19.87 o 
   6  11  -2       16.87       25.34     14.20 o 
   7  11  -2      372.87      375.30     39.71 o 
   0  12  -2      764.79      895.85     53.64 o 
   1  12  -2       47.40       41.49     17.75 o 
   2  12  -2      217.58      226.89     23.18 o 
   2   0  -1     7954.98     8268.80    255.12 o 
   4   0  -1    10808.65    11457.23    354.76 o 
   6   0  -1    12687.42    14299.08    434.76 o 
   8   0  -1     5090.16     6113.03    190.75 o 
  10   0  -1     2450.23     2641.59     91.72 o 
  12   0  -1       54.32       99.16     17.73 o 
  14   0  -1      990.31      984.45     49.67 o 
  16   0  -1      980.19     1051.24     53.71 o 
   1   1  -1     8577.45     8857.37    134.80 o 
   2   1  -1    11700.25    11899.91    180.61 o 
   3   1  -1     5083.51     5171.99     92.17 o 
   4   1  -1      987.18      982.34     19.81 o 
   5   1  -1      478.30      405.26     11.15 o 
   6   1  -1     4283.33     4482.21    107.87 o 
   7   1  -1      702.64      648.25     30.17 o 
   8   1  -1     4162.03     4459.96    105.44 o 
   9   1  -1      160.49      134.09     11.53 o 
  10   1  -1      391.87      351.52     21.71 o 
  11   1  -1      161.57      175.20     13.58 o 
  12   1  -1      792.06      786.91     29.43 o 
  13   1  -1      149.79      161.97     21.08 o 
  14   1  -1      485.66      460.93     23.93 o 
  15   1  -1       67.78       75.40     13.65 o 
  16   1  -1      338.62      313.18     21.25 o 
   1   2  -1     2122.18     2172.95     54.84 o 
   2   2  -1     7429.95     7371.50    128.76 o 
   3   2  -1     4697.26     4817.36     76.07 o 
   4   2  -1      196.60      175.73     10.44 o 
   5   2  -1     1374.38     1228.45     25.14 o 
   6   2  -1      351.02      375.14     10.85 o 
   7   2  -1      253.69      279.83     33.10 o 
   8   2  -1        3.98        2.92      8.14 o 
   9   2  -1     2173.76     2133.97     42.09 o 
  10   2  -1       67.47       86.21     11.01 o 
  11   2  -1      113.64      143.79     25.89 o 
  12   2  -1      523.78      471.48     38.83 o 
  13   2  -1      977.62      943.97     34.34 o 
  14   2  -1      212.67      178.08     15.91 o 
  15   2  -1      363.93      356.66     21.09 o 
  16   2  -1       22.99       43.59     13.38 o 
   1   3  -1      943.72      982.92     24.50 o 
   2   3  -1     1207.56     1131.32     29.50 o 
   3   3  -1      161.94      150.59      8.63 o 
   4   3  -1      245.75      269.30      8.26 o 
   5   3  -1      757.50      728.41     14.85 o 
   6   3  -1      174.70      127.09     40.43 o 
   7   3  -1      421.40      456.23     24.43 o 
   8   3  -1     1673.34     1719.53     77.37 o 
   9   3  -1      831.55      813.82     27.63 o 
  10   3  -1     1224.61     1245.64    137.89 o 
  11   3  -1      590.67      623.16     32.22 o 
  12   3  -1      876.00      875.77     31.16 o 
  13   3  -1      184.28      205.84     16.02 o 
  14   3  -1      266.30      342.03     31.53 o 
  15   3  -1      153.97      251.54     42.60 o 
  16   3  -1     1115.86     1132.93     34.33 o 
   1   4  -1     1157.57     1147.82     31.76 o 
   2   4  -1     4365.67     4167.60     96.20 o 
   3   4  -1      635.89      629.25     20.27 o 
   4   4  -1     1477.54     1562.73     41.71 o 
   5   4  -1      138.79      137.88      7.67 o 
   6   4  -1    10120.04    10641.42    184.50 o 
   7   4  -1       49.18       39.92      5.68 o 
   8   4  -1      321.89      332.48     19.81 o 
   9   4  -1      133.46      140.22     12.95 o 
  10   4  -1     3110.89     3117.32     65.32 o 
  11   4  -1      996.24      960.90     27.49 o 
  12   4  -1     1532.57     1503.37     38.15 o 
  13   4  -1        9.85       14.19      9.11 o 
  14   4  -1      171.59      184.54     17.46 o 
  15   4  -1      219.64      271.78     20.88 o 
  16   4  -1     1206.13     1220.41     66.07 o 
   1   5  -1     2477.52     2432.67     65.63 o 
   2   5  -1     5682.02     5608.47    128.93 o 
   3   5  -1     2135.30     2012.69     52.84 o 
   4   5  -1      942.24      916.84     31.32 o 
   5   5  -1     1809.07     1757.91     50.06 o 
   6   5  -1     1263.60     1199.85     35.58 o 
   7   5  -1      622.18      628.99     23.34 o 
   8   5  -1      898.32      855.29     36.84 o 
   9   5  -1      794.50      808.30     28.27 o 
  10   5  -1     1745.18     1767.37     52.01 o 
  11   5  -1      133.32      130.34     14.47 o 
  12   5  -1     1228.91     1263.26     41.99 o 
  13   5  -1      576.11      623.71     41.43 o 
  14   5  -1      762.80      750.71     32.13 o 
  15   5  -1      336.08      249.14     30.85 o 
   1   6  -1     1621.66     1702.78     46.11 o 
   2   6  -1     1632.02     1624.13     84.64 o 
   3   6  -1     1931.15     1943.67     50.02 o 
   4   6  -1      298.18      312.68     21.11 o 
   5   6  -1     1650.22     1623.54     45.21 o 
   6   6  -1      217.34      216.89     14.35 o 
   7   6  -1      277.93      286.01     19.36 o 
   8   6  -1      284.37      293.12     16.93 o 
   9   6  -1      647.45      662.07     26.62 o 
  10   6  -1      394.75      410.05     21.53 o 
  11   6  -1      348.38      350.50     21.12 o 
  12   6  -1      283.78      329.55     21.14 o 
  13   6  -1      615.56      700.65     31.19 o 
  14   6  -1      146.38      149.98     26.91 o 
   1   7  -1      443.42      382.79     19.70 o 
   2   7  -1       92.22      100.17     12.55 o 
   3   7  -1      617.99      613.45     46.80 o 
   4   7  -1      126.02      120.51     12.65 o 
   5   7  -1     1695.86     1711.74     48.57 o 
   6   7  -1      536.77      535.84     22.38 o 
   7   7  -1      364.68      382.90     21.30 o 
   8   7  -1       84.76       88.45     13.19 o 
   9   7  -1      540.13      588.06     26.08 o 
  10   7  -1      343.82      395.52     21.74 o 
  11   7  -1       66.22       86.90     14.72 o 
  12   7  -1      408.51      425.46     24.08 o 
  13   7  -1      513.13      506.54     40.29 o 
   1   8  -1      620.65      639.09     27.21 o 
   2   8  -1     4672.14     4890.62    118.10 o 
   3   8  -1       41.70       54.57     11.76 o 
   4   8  -1       15.86       16.85     10.71 o 
   5   8  -1      259.96      241.87     16.89 o 
   6   8  -1      690.38      703.56     27.04 o 
   7   8  -1      308.95      301.69     18.08 o 
   8   8  -1       85.85       95.08     20.59 o 
   9   8  -1        8.28       13.20     10.80 o 
  10   8  -1      399.30      421.25     23.29 o 
  11   8  -1       17.90       13.72     20.01 o 
  12   8  -1      565.05      566.37     43.28 o 
   1   9  -1      696.49      772.05     31.60 o 
   2   9  -1     1369.23     1425.76     46.10 o 
   3   9  -1      197.14      200.83     17.36 o 
   4   9  -1      805.52      754.50     30.01 o 
   5   9  -1      621.72      604.94     26.55 o 
   6   9  -1      255.99      274.54     18.78 o 
   7   9  -1      119.36      145.49     14.91 o 
   8   9  -1     1074.31     1036.37     37.21 o 
   9   9  -1      108.35      134.39     16.24 o 
  10   9  -1      254.39      253.66     31.59 o 
  11   9  -1       27.03       42.29     23.58 o 
   1  10  -1      747.80      732.91     32.67 o 
   2  10  -1      220.81      232.41     40.10 o 
   3  10  -1        5.19       23.99     19.07 o 
   4  10  -1      392.55      405.43     30.00 o 
   5  10  -1     1399.91     1353.50     53.59 o 
   6  10  -1      343.15      321.08     23.34 o 
   7  10  -1       80.50       86.57     15.21 o 
   8  10  -1       44.35       43.42     13.84 o 
   9  10  -1      891.70      956.01     58.12 o 
   1  11  -1      424.86      446.47     27.00 o 
   2  11  -1      158.65      175.90     35.86 o 
   3  11  -1       68.22       53.15     15.77 o 
   4  11  -1      228.17      230.34     20.49 o 
   5  11  -1      264.44      287.17     22.32 o 
   6  11  -1      645.38      675.15     31.54 o 
   7  11  -1       79.28       68.66     25.04 o 
   1  12  -1      361.23      360.98     26.63 o 
   2  12  -1      557.49      703.95     34.02 o 
   3  12  -1       26.53       24.43     16.56 o 
   2   0   0     3184.45     3311.54    106.02 o 
   4   0   0    29795.88    33970.32   1044.68 o 
   6   0   0     4405.67     4811.19    155.79 o 
   8   0   0      588.60      490.14     26.36 o 
  10   0   0     1352.39     1393.83     57.24 o 
  12   0   0      631.52      671.95     36.72 o 
  14   0   0        3.04       23.07     15.29 o 
  16   0   0       85.67      102.35     21.74 o 
   0   1   0    18110.71    17386.82    537.39 o 
   1   1   0     6973.95     6948.65    120.57 o 
   2   1   0    10173.10    10455.44    180.45 o 
   3   1   0    18394.26    18598.44    319.31 o 
   4   1   0     6646.72     6569.45    146.25 o 
   5   1   0     4657.93     4569.27    104.00 o 
   6   1   0     4152.27     4276.86     98.74 o 
   7   1   0     4026.75     4138.78     96.78 o 
   8   1   0     3893.83     3960.10     94.03 o 
   9   1   0       79.95       81.90     10.21 o 
  10   1   0      557.82      496.92     23.56 o 
  11   1   0     1452.56     1398.59     41.47 o 
  12   1   0       70.17       85.28     11.92 o 
  13   1   0      844.44      801.72     30.05 o 
  14   1   0     1237.49     1238.17     40.81 o 
  15   1   0      687.99      668.35     28.65 o 
  16   1   0      930.17      926.85     35.57 o 
   0   2   0     5254.70     5248.43    165.24 o 
   1   2   0      518.07      451.66     13.07 o 
   2   2   0      692.27      696.04     31.00 o 
   3   2   0       15.66       15.42      6.73 o 
   4   2   0     1747.08     1693.93     31.88 o 
   5   2   0     1302.61     1448.89     27.99 o 
   6   2   0        7.51        7.59      3.71 o 
   7   2   0     2780.82     2807.26     52.58 o 
   8   2   0      714.53      748.26     18.07 o 
   9   2   0      151.11      177.09     14.11 o 
  10   2   0      171.56      184.90     13.33 o 
  11   2   0     1303.39     1285.37     83.72 o 
  12   2   0       23.51       23.17     10.00 o 
  13   2   0       98.42      130.11     14.20 o 
  14   2   0      177.81      178.59     15.60 o 
  15   2   0     1970.86     1865.51     55.88 o 
  16   2   0      212.26      199.42     17.62 o 
   0   3   0     1798.51     1753.69     60.23 o 
   1   3   0     1647.21     1567.67     38.60 o 
   2   3   0      145.89      215.34     30.64 o 
   3   3   0     6685.91     6551.83    146.47 o 
   4   3   0      250.73      194.10      8.36 o 
   5   3   0       59.61       64.33      5.54 o 
   6   3   0     2386.45     2513.70     47.08 o 
   7   3   0     1283.92     1283.19     26.62 o 
   8   3   0     2983.02     3376.78     82.10 o 
   9   3   0      429.38      438.17     20.79 o 
  10   3   0      203.89      294.53     28.08 o 
  11   3   0      206.63      251.81     31.41 o 
  12   3   0      248.50      269.72     18.62 o 
  13   3   0      275.15      272.34     17.88 o 
  14   3   0      561.62      548.00     28.09 o 
  15   3   0      936.93      900.13     39.27 o 
  16   3   0        7.17       90.94     22.93 o 
   0   4   0     5645.34     5417.27    174.37 o 
   1   4   0      385.60      354.41     20.11 o 
   2   4   0      348.70      337.16     13.73 o 
   3   4   0     1011.97     1003.20     27.81 o 
   4   4   0     6782.66     6632.49    149.94 o 
   5   4   0      452.29      455.63     16.72 o 
   6   4   0       63.28      116.20     33.09 o 
   7   4   0      302.98      275.32     14.28 o 
   8   4   0     8262.19     8012.92    196.90 o 
   9   4   0       25.54        8.31      8.90 o 
  10   4   0       44.34       36.04     15.17 o 
  11   4   0      576.35      536.20     36.71 o 
  12   4   0     1094.31     1137.00     38.47 o 
  13   4   0      654.81      658.27     28.32 o 
  14   4   0      835.45      877.54     34.48 o 
  15   4   0       18.00       35.47     20.76 o 
  16   4   0      355.17      429.90     38.73 o 
   0   5   0     1650.90     1563.32     59.08 o 
   1   5   0        3.79       14.58     15.20 o 
   2   5   0       13.44       15.23     15.07 o 
   3   5   0       81.77       72.31      8.92 o 
   4   5   0     4608.51     4704.85    109.45 o 
   5   5   0      987.99      927.76     37.20 o 
   6   5   0     1304.39     1354.52     38.12 o 
   7   5   0     2067.98     2040.67     53.95 o 
   8   5   0     3528.12     3675.71     90.52 o 
   9   5   0     2105.49     2012.83     99.59 o 
  10   5   0     1362.05     1455.54     69.25 o 
  11   5   0      670.03      663.00     28.69 o 
  12   5   0      194.56      219.57     17.89 o 
  13   5   0        0.50        1.81     10.92 o 
  14   5   0      928.20      850.77     51.13 o 
  15   5   0       47.42       50.55     23.92 o 
   0   6   0      134.27      243.88     21.44 o 
   1   6   0      412.36      434.41     19.25 o 
   2   6   0      397.27      413.82     25.43 o 
   3   6   0      113.70      101.83     11.25 o 
   4   6   0      845.14      859.73     35.35 o 
   5   6   0        1.33        8.41      7.66 o 
   6   6   0      751.51      785.10     35.57 o 
   7   6   0     1416.40     1343.83     65.41 o 
   8   6   0       67.21       91.22     11.78 o 
   9   6   0      534.10      521.99     24.61 o 
  10   6   0       97.12      139.04     25.75 o 
  11   6   0     2191.79     2436.09    170.67 o 
  12   6   0      351.55      373.73     22.12 o 
  13   6   0        2.71       25.92     19.36 o 
  14   6   0       68.86      142.30     26.53 o 
   0   7   0     5588.47     6044.38    201.31 o 
   1   7   0      843.67      725.81     26.98 o 
   2   7   0       32.09       42.00     10.73 o 
   3   7   0     1057.08      975.03     31.91 o 
   4   7   0      261.22      269.34     23.49 o 
   5   7   0     1060.42     1032.70     32.98 o 
   6   7   0      209.33      226.70     15.00 o 
   7   7   0       23.27       25.58      9.55 o 
   8   7   0       57.68       71.20     12.23 o 
   9   7   0     2186.08     2113.64     59.50 o 
  10   7   0      707.70      745.90     29.97 o 
  11   7   0      182.84      221.80     27.18 o 
  12   7   0        1.91       36.08     20.69 o 
  13   7   0      349.14      335.23     34.41 o 
   0   8   0      562.83      568.91     35.91 o 
   1   8   0       28.62       24.07     11.73 o 
   2   8   0      137.68      136.09     15.06 o 
   3   8   0        2.35        1.19     10.12 o 
   4   8   0     4342.27     4171.93    102.81 o 
   5   8   0      751.03      728.48     27.68 o 
   6   8   0     1801.52     1814.70     51.87 o 
   7   8   0      128.08      138.23     13.73 o 
   8   8   0     1680.41     1636.81     49.23 o 
   9   8   0       21.81       22.56     10.72 o 
  10   8   0      248.37      294.70     30.40 o 
  11   8   0        0.84       23.85     20.04 o 
  12   8   0        2.05        9.99     20.86 o 
   0   9   0      175.20      168.19     24.60 o 
   1   9   0     1274.10     1393.44     44.79 o 
   2   9   0      165.18      181.63     17.13 o 
   3   9   0     2991.54     3063.62     80.71 o 
   4   9   0      443.45      431.99     22.32 o 
   5   9   0        1.34       -6.16      9.57 o 
   6   9   0      495.79      444.33     22.56 o 
   7   9   0      221.75      216.99     16.59 o 
   8   9   0     1452.09     1430.63     45.87 o 
   9   9   0      219.85      252.34     29.28 o 
  10   9   0      316.82      376.13     34.38 o 
  11   9   0      126.16      152.05     29.89 o 
   0  10   0      813.82      901.42     50.48 o 
   1  10   0      506.55      508.15     40.02 o 
   2  10   0       42.22       36.89     17.92 o 
   3  10   0      684.86      691.49     29.75 o 
   4  10   0        0.65      -10.69     10.69 o 
   5  10   0        2.03      -10.42     10.42 o 
   6  10   0       22.70        9.95     11.68 o 
   7  10   0     1279.88     1282.21     64.88 o 
   8  10   0       99.53       95.87     25.58 o 
   9  10   0        4.96       -1.16     17.97 o 
   0  11   0      261.39      247.31     30.20 o 
   1  11   0     2347.03     2489.23     72.13 o 
   2  11   0       19.13       13.48     14.05 o 
   3  11   0      128.49      147.07     18.23 o 
   4  11   0       29.44       27.05     13.96 o 
   5  11   0     1081.13     1104.07     41.11 o 
   6  11   0       24.56       35.02     22.22 o 
   7  11   0     1580.16     1623.68     79.46 o 
   0  12   0     2094.11     2387.52    101.51 o 
   1  12   0      195.18      191.45     21.74 o 
   2  12   0       41.75       42.86     16.90 o 
   3  12   0       54.63       34.77     16.75 o 
   2   0   1     7560.89     8157.41    254.61 o 
   4   0   1    10626.23    11327.53    353.81 o 
   6   0   1    12584.09    13524.44    433.17 o 
   8   0   1     5140.67     5535.08    188.74 o 
  10   0   1     2442.60     2324.91     89.17 o 
  12   0   1       90.85      113.06     17.19 o 
  14   0   1     1075.92      959.82     48.34 o 
  16   0   1      991.16      937.30     50.75 o 
   1   1   1     8554.54     9253.49    278.60 o 
   2   1   1    11992.00    12521.88    371.47 o 
   3   1   1     5192.97     5405.68    117.01 o 
   4   1   1      988.76      968.68     25.04 o 
   5   1   1      594.03      500.13     14.90 o 
   6   1   1     4605.65     4900.74    107.63 o 
   7   1   1      678.29      636.14     20.71 o 
   8   1   1     4239.44     4481.15    104.68 o 
   9   1   1      144.51      123.25     22.98 o 
  10   1   1      386.71      371.50     23.30 o 
  11   1   1      156.74      140.07     12.54 o 
  12   1   1      854.75      852.42     29.38 o 
  13   1   1      222.94      218.22     15.40 o 
  14   1   1      542.81      539.40     24.36 o 
  15   1   1       75.84       88.19     14.09 o 
  16   1   1      330.71      309.78     20.27 o 
   1   2   1     2493.94     2613.32    101.06 o 
   2   2   1     7461.46     7480.23    163.63 o 
   3   2   1     5086.22     5486.06    156.17 o 
   4   2   1      198.05      173.10      6.83 o 
   5   2   1     1424.17     1280.51     24.39 o 
   6   2   1      355.71      383.51     10.00 o 
   7   2   1      304.82      334.47     14.26 o 
   8   2   1        4.26        5.13      4.40 o 
   9   2   1     2096.89     2017.89     53.98 o 
  10   2   1       67.52       81.19     10.72 o 
  11   2   1      119.17      122.75     12.44 o 
  12   2   1      518.65      519.16     22.03 o 
  13   2   1     1052.50     1023.62     36.84 o 
  14   2   1      211.00      209.40     16.09 o 
  15   2   1      345.80      335.62     20.50 o 
  16   2   1       23.48       22.56     17.26 o 
   1   3   1      795.51      770.28     31.54 o 
   2   3   1     1216.71     1139.44     33.55 o 
   3   3   1      114.32      104.30      7.60 o 
   4   3   1      222.96      242.93     14.57 o 
   5   3   1      858.88      805.08     30.54 o 
   6   3   1      179.34       98.79     12.16 o 
   7   3   1      459.48      441.86     23.85 o 
   8   3   1     1689.54     1625.42     63.36 o 
   9   3   1      932.51      823.92     42.26 o 
  10   3   1     1267.71     1365.77     38.86 o 
  11   3   1      591.18      555.12     23.27 o 
  12   3   1      855.30      833.64     30.37 o 
  13   3   1      153.32      151.64     14.88 o 
  14   3   1      297.69      326.40     19.92 o 
  15   3   1      165.10      181.34     24.93 o 
   1   4   1     1175.74     1189.37     31.29 o 
   2   4   1     4395.50     4139.21     95.52 o 
   3   4   1      632.09      656.22     19.99 o 
   4   4   1     1573.72     1673.56     41.50 o 
   5   4   1      146.57      152.72      9.93 o 
   6   4   1    10107.88    10353.23    235.38 o 
   7   4   1       47.81       36.96      7.99 o 
   8   4   1      331.01      302.79     16.37 o 
   9   4   1      140.78      137.16     12.82 o 
  10   4   1     3068.44     3143.35    110.78 o 
  11   4   1      995.19      966.07     45.52 o 
  12   4   1     1495.26     1472.51     62.85 o 
  13   4   1       11.85        7.58     14.64 o 
  14   4   1      150.73      166.70     25.27 o 
  15   4   1      219.87      270.14     31.08 o 
  16   4   1     1195.54     1336.36     69.17 o 
   1   5   1     2482.01     2579.96     62.02 o 
   2   5   1     5574.13     5572.42    128.12 o 
   3   5   1     2198.56     2170.52     52.69 o 
   4   5   1      887.07      836.50     26.21 o 
   5   5   1     1911.24     1824.36     46.88 o 
   6   5   1     1314.31     1265.34     35.45 o 
   7   5   1      625.97      575.18     22.08 o 
   8   5   1      810.53      812.91     28.12 o 
   9   5   1      669.13      682.48     26.76 o 
  10   5   1     1824.36     1841.16     51.85 o 
  11   5   1      137.38      128.52     14.20 o 
  12   5   1     1221.49     1234.10     60.54 o 
  13   5   1      562.96      583.73     40.73 o 
  14   5   1      762.28      726.68     46.81 o 
  15   5   1      330.74      301.15     32.51 o 
   1   6   1     1614.10     1611.13     45.00 o 
   2   6   1     1627.83     1617.17     44.15 o 
   3   6   1     1943.38     1761.80     48.48 o 
   4   6   1      293.71      283.86     14.95 o 
   5   6   1     1804.67     1673.70     44.88 o 
   6   6   1      220.11      212.30     13.77 o 
   7   6   1      234.51      267.64     15.69 o 
   8   6   1      276.44      260.28     15.85 o 
   9   6   1      656.00      659.48     25.95 o 
  10   6   1      408.78      417.54     21.28 o 
  11   6   1      356.90      312.30     30.74 o 
  12   6   1      280.49      313.04     30.71 o 
  13   6   1      647.16      721.21     45.86 o 
  14   6   1      147.71      173.73     28.03 o 
   1   7   1      427.83      400.98     19.54 o 
   2   7   1       84.96       77.43     11.84 o 
   3   7   1      590.55      570.07     22.85 o 
   4   7   1      139.75      141.52     12.70 o 
   5   7   1     1792.63     1737.27     47.81 o 
   6   7   1      524.25      527.49     21.96 o 
   7   7   1      369.89      385.56     18.79 o 
   8   7   1      103.03      114.83     12.85 o 
   9   7   1      587.35      668.63     26.56 o 
  10   7   1      325.41      336.14     31.39 o 
  11   7   1       63.51       82.11     21.78 o 
  12   7   1      389.07      376.37     34.51 o 
  13   7   1      496.26      458.13     39.03 o 
   1   8   1      627.07      646.94     26.14 o 
   2   8   1     4629.32     4783.50    116.89 o 
   3   8   1       41.40       36.50     11.24 o 
   4   8   1       23.87       36.64     11.08 o 
   5   8   1      257.20      257.50     16.40 o 
   6   8   1      639.85      623.82     25.44 o 
   7   8   1      305.49      288.30     17.29 o 
   8   8   1       71.75       77.96     20.03 o 
   9   8   1        9.59       13.62     16.31 o 
  10   8   1      378.54      408.37     34.24 o 
  11   8   1       18.24       25.00     20.65 o 
  12   8   1      535.56      513.44     41.78 o 
   1   9   1      718.86      760.70     30.54 o 
   2   9   1     1445.16     1481.99     45.60 o 
   3   9   1      220.97      212.97     17.23 o 
   4   9   1      793.12      747.84     29.42 o 
   5   9   1      594.70      563.17     28.57 o 
   6   9   1      298.21      302.42     18.53 o 
   7   9   1      118.35      104.11     13.64 o 
   8   9   1     1019.60      967.26     53.27 o 
   9   9   1      126.48      125.52     24.60 o 
  10   9   1      295.28      333.39     32.82 o 
  11   9   1       28.15       44.20     23.13 o 
   1  10   1      860.33      920.28     34.38 o 
   2  10   1      219.87      235.00     47.12 o 
   3  10   1       14.36        0.49     11.45 o 
   4  10   1      398.61      412.50     23.02 o 
   5  10   1     1582.57     1616.88     48.32 o 
   6  10   1      330.14      365.83     32.54 o 
   7  10   1       90.98       65.77     22.79 o 
   8  10   1       45.00       51.26     21.47 o 
   9  10   1      944.11     1022.09     57.92 o 
   1  11   1      491.40      526.28     27.28 o 
   2  11   1      119.58      119.00     17.73 o 
   3  11   1       61.36       66.40     15.41 o 
   4  11   1      226.22      224.50     33.89 o 
   5  11   1      271.85      289.84     31.90 o 
   6  11   1      662.34      685.74     46.78 o 
   7  11   1       79.29       62.34     25.65 o 
   1  12   1      379.82      379.14     26.05 o 
   2  12   1      518.78      602.68     31.65 o 
   3  12   1       26.86       22.01     23.95 o 
   2   0   2        3.85       14.78      3.26 o 
   4   0   2      745.63      812.32     31.15 o 
   6   0   2     1954.18     2106.07     72.02 o 
   8   0   2     1124.81     1214.67     51.19 o 
  10   0   2     1195.80     1202.71     48.71 o 
  12   0   2      475.33      498.73     30.10 o 
  14   0   2     2332.76     2231.19     91.18 o 
  16   0   2      115.49      156.47     22.79 o 
   2   1   2    12502.84    12978.49    402.46 o 
   4   1   2     5185.48     5093.11    114.04 o 
   5   1   2     2913.08     2928.68     79.92 o 
   6   1   2     1686.85     1801.39     44.86 o 
   7   1   2     7473.88     7918.69    179.29 o 
   8   1   2     1813.39     1722.99     46.26 o 
   9   1   2     1617.02     1697.40     46.61 o 
  10   1   2     1114.30     1109.38     49.94 o 
  11   1   2     1356.12     1338.09     37.68 o 
  12   1   2      228.32      220.94     14.88 o 
  13   1   2       76.91       91.37     12.61 o 
  14   1   2     1761.80     1628.92     50.04 o 
  15   1   2      572.78      551.80     25.10 o 
  16   1   2       28.30       51.77     18.34 o 
   0   2   2    13314.85    13720.42    422.84 o 
   1   2   2    26682.39    27312.00    602.68 o 
   2   2   2     6948.83     7227.59    221.05 o 
   4   2   2     1009.46     1068.49     37.71 o 
   5   2   2     4223.13     4407.31    137.21 o 
   6   2   2     4296.11     4733.15     83.90 o 
   7   2   2     5455.53     5550.89     96.08 o 
   8   2   2      613.33      607.55     20.66 o 
   9   2   2      320.27      299.72     15.27 o 
  10   2   2      480.51      500.63     51.38 o 
  11   2   2      808.98      815.05     27.70 o 
  12   2   2      177.68      193.00     14.96 o 
  13   2   2       56.21       74.72     20.82 o 
  14   2   2      273.49      245.90     17.16 o 
  15   2   2     1001.58      954.28     48.92 o 
  16   2   2        5.46       25.07     17.16 o 
   0   3   2     2288.83     2309.73     70.69 o 
   1   3   2     1800.88     1683.76     39.07 o 
   2   3   2     4040.13     4069.61     91.29 o 
   3   3   2      531.21      476.07     14.48 o 
   4   3   2     4790.71     4793.87    143.94 o 
   5   3   2       68.72       73.58      9.65 o 
   6   3   2     1952.44     1840.21     65.73 o 
   7   3   2      290.77      305.13     19.81 o 
   8   3   2     1977.41     1981.64     71.68 o 
   9   3   2      787.55      824.44     38.32 o 
  10   3   2       88.91       82.69     14.91 o 
  11   3   2      589.63      546.43     32.78 o 
  12   3   2      726.48      661.96     36.72 o 
  13   3   2      281.60      256.52     24.15 o 
   0   4   2     1886.34     1686.02     58.29 o 
   1   4   2      478.22      464.50     15.46 o 
   2   4   2      505.99      528.04     17.04 o 
   3   4   2      673.42      726.83     21.17 o 
   4   4   2     2843.26     2724.40     62.56 o 
   5   4   2     1344.40     1463.21     44.91 o 
   6   4   2     1373.85     1369.73     37.68 o 
   7   4   2      196.55      188.29     11.93 o 
   8   4   2     2696.71     2971.11     98.69 o 
   9   4   2       44.23       53.03     13.66 o 
  10   4   2      844.67      825.26     40.22 o 
  11   4   2      611.10      538.41     32.00 o 
   0   5   2     6397.42     6352.50    209.13 o 
   1   5   2     1906.39     1991.65     51.26 o 
   2   5   2     1729.53     1760.57     45.52 o 
   3   5   2      766.40      745.55     23.16 o 
   4   5   2     2105.87     2023.00     51.52 o 
   5   5   2      431.77      453.22     16.97 o 
   6   5   2      711.79      704.63     23.02 o 
   7   5   2     2838.48     2900.06     71.32 o 
   8   5   2      911.83      872.43     29.43 o 
   9   5   2      445.21      435.97     19.87 o 
  10   5   2      937.41      939.01     31.86 o 
  11   5   2      944.67      993.79     49.36 o 
  12   5   2      571.48      569.70     37.64 o 
  13   5   2       37.94       23.30     18.14 o 
  14   5   2      197.32      181.95     27.86 o 
  15   5   2      416.75      434.32     38.08 o 
   0   6   2     2828.77     2985.65    105.04 o 
   1   6   2     4296.49     4421.63    100.67 o 
   2   6   2      883.81      899.48     36.86 o 
   3   6   2     1097.63      985.25     30.54 o 
   4   6   2      541.39      525.45     19.99 o 
   5   6   2      221.98      218.15     35.02 o 
   6   6   2     1309.07     1286.42     36.98 o 
   7   6   2     1548.22     1504.87     51.79 o 
   8   6   2      132.27      143.25     12.83 o 
   9   6   2      205.42      223.01     15.58 o 
  10   6   2      671.46      679.32     40.80 o 
  11   6   2     3344.67     3317.07    120.60 o 
  12   6   2      590.75      569.53     40.32 o 
  13   6   2      212.81      240.65     29.01 o 
  14   6   2      452.47      457.69     39.27 o 
   0   7   2     2104.95     2221.91     78.10 o 
   1   7   2      772.96      753.36     26.22 o 
   2   7   2      444.34      445.09     19.81 o 
   3   7   2      579.38      573.05     32.63 o 
   4   7   2      738.58      742.15     26.55 o 
   5   7   2      255.44      269.06     33.94 o 
   6   7   2      353.28      356.88     17.62 o 
   7   7   2      104.97      114.10     18.45 o 
   8   7   2      614.78      618.42     25.10 o 
   9   7   2      373.74      369.47     30.37 o 
  10   7   2      705.83      668.62     41.04 o 
  11   7   2      594.51      615.01     40.77 o 
  12   7   2      397.62      443.15     37.03 o 
  13   7   2      101.19       85.81     25.27 o 
   0   8   2     1141.55     1178.66     54.73 o 
   1   8   2       87.21       99.24     13.68 o 
   2   8   2       20.22       22.03     10.82 o 
   3   8   2      511.34      498.66     22.02 o 
   4   8   2     1632.47     1635.61     47.78 o 
   5   8   2      423.00      436.22     20.27 o 
   6   8   2     1761.01     1767.55     50.33 o 
   7   8   2      224.57      236.10     24.70 o 
   8   8   2      578.04      580.63     37.91 o 
   9   8   2      249.58      256.14     27.55 o 
  10   8   2      584.51      549.18     39.54 o 
  11   8   2       18.09        6.08     17.97 o 
  12   8   2       57.49       49.26     23.00 o 
   0   9   2     1593.83     1650.32     71.41 o 
   1   9   2      608.03      577.04     39.90 o 
   2   9   2       95.25       96.46     14.50 o 
   3   9   2      326.55      349.75     20.21 o 
   4   9   2      890.15      881.31     32.14 o 
   5   9   2      263.23      235.96     20.01 o 
   6   9   2      144.98      153.65     22.45 o 
   7   9   2      308.08      303.74     28.67 o 
   8   9   2      787.89      795.47     47.25 o 
   9   9   2       91.52      101.64     22.86 o 
  10   9   2       61.59       57.75     21.40 o 
  11   9   2      378.47      413.77     38.63 o 
   0  10   2      905.61      954.52     51.70 o 
   1  10   2      582.84      632.12     28.45 o 
   2  10   2      270.34      282.98     20.02 o 
   3  10   2     1058.40     1054.89     37.31 o 
   4  10   2      192.12      184.19     17.62 o 
   5  10   2      188.78      215.55     26.97 o 
   6  10   2       38.17       41.17     19.43 o 
   7  10   2      868.97      898.43     52.45 o 
   8  10   2      102.15      116.86     25.41 o 
   9  10   2      110.95      110.30     25.85 o 
   0  11   2      329.69      340.87     33.19 o 
   1  11   2      136.72      164.99     18.49 o 
   2  11   2      308.08      327.31     22.46 o 
   3  11   2      518.22      497.74     37.57 o 
   4  11   2      147.72      164.90     27.24 o 
   5  11   2      180.05      203.18     28.64 o 
   6  11   2       16.50       27.69     22.08 o 
   7  11   2      366.94      364.92     37.40 o 
   0  12   2      646.13      699.74     48.44 o 
   1  12   2       40.63       48.58     18.41 o 
   2  12   2      227.17      261.65     32.34 o 
   4   0   3     4628.52     4727.22    151.61 o 
   6   0   3     1474.35     1493.44     50.45 o 
   8   0   3      794.72      820.81     35.98 o 
  10   0   3     1396.87     1515.82     59.96 o 
  12   0   3     2140.58     2131.04     81.43 o 
  14   0   3     1713.84     1611.83     68.18 o 
   3   1   3      850.62      823.60     28.30 o 
   4   1   3       14.44       13.28      4.99 o 
   5   1   3     3889.85     3830.65     85.19 o 
   6   1   3     2627.56     2620.15     61.52 o 
   7   1   3     1341.87     1492.77     37.16 o 
   8   1   3      305.08      301.00     13.21 o 
   9   1   3     3137.77     3158.50     77.65 o 
  10   1   3     2287.81     2295.08     59.40 o 
  11   1   3     1128.51     1114.72     33.94 o 
  12   1   3      350.72      381.01     17.90 o 
  13   1   3     1744.85     1705.84     48.60 o 
  14   1   3      432.92      402.22     29.18 o 
  15   1   3       80.90      107.69     20.14 o 
   1   2   3    29951.22    29957.76    916.23 o 
   2   2   3    13666.56    14426.27    438.19 o 
   3   2   3     3948.20     3982.53    124.13 o 
   4   2   3     3393.11     3590.10    113.80 o 
   5   2   3     7363.75     7431.04    234.54 o 
   6   2   3      600.54      598.74     25.75 o 
   7   2   3     3115.43     3080.58     67.26 o 
   8   2   3      149.63      135.44     13.52 o 
   9   2   3     3864.06     3755.09     88.68 o 
  10   2   3      165.68      176.98     12.49 o 
  11   2   3     2101.84     1970.43     53.39 o 
  12   2   3     1132.00     1046.20     33.62 o 
  13   2   3     1502.88     1518.41     63.36 o 
  14   2   3      281.16      265.93     25.17 o 
  15   2   3      161.72      132.52     21.88 o 
   1   3   3     2180.01     2167.52     48.58 o 
   2   3   3    24765.36    25853.29    702.40 o 
   3   3   3     1838.39     1802.27     59.01 o 
   4   3   3     1064.15     1103.52     40.77 o 
   5   3   3     3500.35     3688.14    111.49 o 
   6   3   3     4403.94     4563.20    146.86 o 
   7   3   3     1070.10     1084.60     41.58 o 
   8   3   3       87.53       82.86     12.71 o 
   9   3   3     2336.82     2302.66     78.98 o 
  10   3   3      450.25      449.91     25.34 o 
  11   3   3      413.55      385.95     26.19 o 
   1   4   3      561.47      532.50     16.75 o 
   2   4   3     4086.89     3838.52     90.64 o 
   3   4   3     2071.65     2215.63     52.76 o 
   4   4   3     1448.40     1438.49     37.00 o 
   5   4   3      523.79      493.46     17.13 o 
   6   4   3      960.52      904.72     36.82 o 
   7   4   3      570.17      608.32     27.35 o 
   8   4   3     2177.79     2362.55     79.80 o 
   9   4   3      176.37      170.13     16.92 o 
  10   4   3      398.27      419.00     25.65 o 
   1   5   3     1200.31     1200.29     31.41 o 
   2   5   3     1451.87     1360.53     39.25 o 
   3   5   3      101.94       94.72     12.84 o 
   4   5   3      689.17      673.84     21.59 o 
   5   5   3      540.34      597.03     19.18 o 
   6   5   3     2653.00     2669.41     66.76 o 
   7   5   3      468.22      489.24     19.07 o 
   8   5   3      760.40      790.53     27.08 o 
   9   5   3     1225.00     1181.33     36.87 o 
  10   5   3     1042.02      995.46     49.90 o 
  11   5   3       13.36       25.75     16.44 o 
  12   5   3      673.24      742.27     43.69 o 
  13   5   3      607.88      645.18     43.52 o 
  14   5   3       38.47       40.19     20.79 o 
  15   5   3      280.66      342.43     34.92 o 
   1   6   3     5101.70     5302.06    123.90 o 
   2   6   3      156.82      148.38     11.71 o 
   3   6   3      839.30      785.99     27.72 o 
   4   6   3      628.17      614.56     21.30 o 
   5   6   3     3164.54     3021.91     91.82 o 
   6   6   3      176.84      181.66     12.59 o 
   7   6   3      729.76      765.41     26.36 o 
   8   6   3       50.89       44.33     15.49 o 
   9   6   3     1476.81     1525.74     64.82 o 
  10   6   3      160.21      155.96     22.45 o 
  11   6   3        2.94        3.70     16.00 o 
  12   6   3      145.55      144.89     24.26 o 
  13   6   3      706.79      801.04     47.80 o 
  14   6   3       46.79       37.67     21.27 o 
   1   7   3      506.99      513.91     21.81 o 
   2   7   3      708.50      676.04     24.86 o 
   3   7   3      752.95      691.27     24.74 o 
   4   7   3      245.06      246.79     14.78 o 
   5   7   3      419.54      396.75     17.79 o 
   6   7   3      983.56      973.69     31.45 o 
   7   7   3      316.09      335.29     26.50 o 
   8   7   3      351.25      382.17     28.67 o 
   9   7   3     1588.56     1659.11     69.64 o 
  10   7   3      741.45      697.26     43.28 o 
  11   7   3      127.86      109.83     22.93 o 
  12   7   3      285.98      268.20     29.62 o 
  13   7   3      241.55      211.03     29.59 o 
   1   8   3      413.30      396.25     36.18 o 
   2   8   3      713.47      697.45     26.72 o 
   3   8   3      101.27      113.04     13.14 o 
   4   8   3      224.45      232.27     15.76 o 
   5   8   3       98.70       89.98     12.03 o 
   6   8   3      846.04      840.95     44.50 o 
   7   8   3      563.37      552.81     35.84 o 
   8   8   3      513.91      562.43     37.10 o 
   9   8   3       13.01       16.58     16.85 o 
  10   8   3     1332.39     1414.39     67.09 o 
  11   8   3       79.88      106.91     24.05 o 
  12   8   3      745.23      767.92     50.31 o 
   1   9   3      905.28      935.32     63.34 o 
   2   9   3     1439.30     1545.59     46.32 o 
   3   9   3      413.99      414.01     20.84 o 
   4   9   3      123.45      126.65     14.34 o 
   5   9   3     1509.61     1525.95     67.19 o 
   6   9   3     1771.31     1725.60     73.82 o 
   7   9   3       12.25       11.18     15.97 o 
   8   9   3      187.72      213.95     25.89 o 
   9   9   3      581.10      600.88     40.43 o 
  10   9   3      533.19      592.83     42.77 o 
  11   9   3       39.07       51.30     23.13 o 
   1  10   3      515.78      540.94     26.43 o 
   2  10   3       52.67       54.50     13.56 o 
   3  10   3     1705.29     1753.45     77.59 o 
   4  10   3      488.07      501.18     36.32 o 
   5  10   3     1529.70     1513.14     67.26 o 
   6  10   3       20.05       12.77     17.46 o 
   7  10   3      480.93      465.61     36.62 o 
   8  10   3      220.52      212.66     28.67 o 
   9  10   3      498.04      572.48     42.63 o 
   1  11   3       51.53       42.86     15.44 o 
   2  11   3      408.81      482.46     37.64 o 
   3  11   3      337.74      364.37     32.88 o 
   4  11   3      300.91      350.75     33.05 o 
   5  11   3      548.64      622.04     43.11 o 
   6  11   3       13.48        8.53     21.06 o 
   7  11   3       82.05      116.01     27.07 o 
   1  12   3       95.76      127.46     28.84 o 
   2  12   3      728.34      816.02     51.91 o 
   6   0   4     1331.46     1478.80     52.96 o 
   8   0   4     1677.55     1785.45     61.25 o 
  10   0   4     1196.74     1284.69     51.06 o 
  12   0   4     2108.43     2153.53     76.74 o 
   3   1   4     3325.77     3383.42    105.75 o 
   4   1   4     1466.96     1525.40     52.66 o 
   5   1   4     3549.02     3782.17    115.88 o 
   6   1   4       39.63       46.81      7.78 o 
   7   1   4     2063.47     2022.54     50.27 o 
   8   1   4      270.44      259.49     12.22 o 
   9   1   4      217.87      213.65     12.07 o 
  10   1   4      623.70      625.38     21.64 o 
  11   1   4     2589.25     2530.20     63.36 o 
  12   1   4      921.90      857.33     57.31 o 
  13   1   4      361.93      367.64     27.01 o 
  14   1   4      233.06      218.81     23.03 o 
   0   2   4    13884.54    13981.96    442.71 o 
   1   2   4    15603.51    15921.92    497.40 o 
   2   2   4     7666.96     8279.20    251.79 o 
   3   2   4     8439.21     8677.31    258.25 o 
   4   2   4       57.14       71.41      6.76 o 
   5   2   4     9303.96     9722.29    305.43 o 
   6   2   4       56.82       70.69      9.17 o 
   7   2   4     5137.46     5183.41    160.75 o 
   8   2   4      232.55      255.87     16.31 o 
   9   2   4      433.81      409.83     23.20 o 
  10   2   4      631.97      588.65     29.89 o 
  11   2   4     2077.53     2120.00     76.20 o 
   0   3   4     4656.39     4505.04    144.34 o 
   1   3   4     2610.52     2572.68     59.47 o 
   2   3   4     8007.37     8690.32    189.19 o 
   3   3   4     9042.95     9400.11    280.98 o 
   4   3   4      253.11      216.46     12.47 o 
   5   3   4     1800.93     1765.38     57.38 o 
   6   3   4      679.77      750.42     30.81 o 
   7   3   4     2764.68     2724.92     87.37 o 
   8   3   4     1202.93     1241.51     48.34 o 
   9   3   4      892.51      882.94     36.93 o 
  10   3   4      445.43      444.92     26.02 o 
   0   4   4     8084.19     8075.88    254.00 o 
   1   4   4      305.15      294.00     11.52 o 
   2   4   4     2301.53     2362.55     56.08 o 
   3   4   4      844.76      936.44     32.61 o 
   4   4   4     5089.90     5003.29    109.89 o 
   5   4   4     2143.85     2239.00     74.74 o 
   6   4   4     1463.25     1427.57     50.48 o 
   7   4   4       66.19       67.50     11.31 o 
   8   4   4     2144.23     2216.55     76.47 o 
   0   5   4     6204.99     6517.49    210.65 o 
   1   5   4     1829.06     1894.87     46.94 o 
   2   5   4      595.36      641.35     20.66 o 
   3   5   4     2782.47     2714.05     63.97 o 
   4   5   4     2735.68     2674.50     63.71 o 
   5   5   4      284.58      296.83     16.20 o 
   6   5   4      550.61      549.73     19.64 o 
   7   5   4     1782.65     1779.28     47.70 o 
   8   5   4      153.58      158.61     19.64 o 
   9   5   4      197.54      218.16     22.73 o 
  10   5   4      880.78      840.72     44.09 o 
  13   5   4       70.20       59.01     20.55 o 
  14   5   4      126.06      139.45     25.10 o 
  15   5   4      304.91      343.72     35.16 o 
   0   6   4      468.29      569.19     28.74 o 
   1   6   4     1473.42     1474.18     40.03 o 
   2   6   4       15.64       31.82      8.36 o 
   3   6   4     3064.56     2996.51     72.72 o 
   4   6   4      152.65      147.23     15.86 o 
   5   6   4      664.17      683.35     22.80 o 
   6   6   4      727.05      752.71     35.87 o 
   7   6   4     1735.75     1735.82     72.56 o 
   8   6   4      481.42      495.37     31.93 o 
   9   6   4      449.52      430.58     31.86 o 
  10   6   4        8.08        8.73     14.68 o 
  11   6   4     1317.37     1269.84     60.33 o 
  12   6   4       39.15       30.78     18.41 o 
  13   6   4        3.32       -0.31     16.27 o 
  14   6   4       70.34       82.38     23.51 o 
   0   7   4        7.21       -2.31     11.58 o 
   1   7   4     1991.33     2061.40     79.42 o 
   2   7   4        9.04       10.90     11.64 o 
   3   7   4     2857.81     2641.27     93.17 o 
   4   7   4     1174.62     1149.60     33.12 o 
   5   7   4      961.00      954.72     29.38 o 
   6   7   4      240.32      233.14     22.83 o 
   7   7   4     2312.29     2280.51     88.53 o 
   8   7   4     1157.57     1137.28     54.90 o 
   9   7   4       69.14       71.27     19.02 o 
  10   7   4      289.91      353.98     30.68 o 
  11   7   4     1096.22     1101.89     57.34 o 
  12   7   4       20.28        8.87     18.75 o 
  13   7   4       50.56       37.06     21.57 o 
   0   8   4      895.30      852.81     41.78 o 
   1   8   4       89.84       88.64     12.55 o 
   2   8   4      627.05      658.93     25.09 o 
   3   8   4      355.46      347.65     18.12 o 
   4   8   4     1337.60     1232.02     36.66 o 
   5   8   4      412.40      386.96     28.09 o 
   6   8   4      192.56      219.86     23.20 o 
   7   8   4      240.94      228.42     24.26 o 
   8   8   4     1854.19     1910.43     79.73 o 
   9   8   4       90.73       84.72     20.72 o 
  10   8   4      183.64      180.45     25.48 o 
  11   8   4       77.87       81.29     23.07 o 
  12   8   4      669.55      645.08     44.94 o 
   0   9   4      763.18      837.80     44.67 o 
   1   9   4      918.81      875.68     32.52 o 
   2   9   4      256.32      266.31     17.51 o 
   3   9   4      166.35      150.66     22.15 o 
   4   9   4     1243.08     1234.00     56.02 o 
   5   9   4      352.32      318.58     27.52 o 
   6   9   4      155.20      159.12     21.95 o 
   7   9   4       82.30      101.61     21.10 o 
   8   9   4      195.56      166.59     24.63 o 
   9   9   4      145.38      153.75     24.97 o 
  10   9   4       54.04       59.35     22.90 o 
  11   9   4      387.47      425.35     38.56 o 
   0  10   4      619.60      676.40     40.63 o 
   1  10   4      443.69      454.67     24.11 o 
   2  10   4      123.72      113.94     22.42 o 
   3  10   4     1492.20     1511.71     68.18 o 
   4  10   4      179.56      184.94     24.83 o 
   5  10   4        6.85       24.12     17.90 o 
   6  10   4       62.24       61.28     20.31 o 
   7  10   4      760.01      783.75     48.54 o 
   8  10   4       42.92       60.03     21.84 o 
   9  10   4       71.84       28.30     21.23 o 
   0  11   4      131.63      185.69     27.14 o 
   1  11   4      178.34      202.77     27.58 o 
   2  11   4      232.26      268.37     29.83 o 
   3  11   4      279.05      263.72     29.11 o 
   4  11   4      720.35      750.52     46.74 o 
   5  11   4       54.16       46.81     22.15 o 
   6  11   4      452.81      479.37     39.92 o 
   6   0   5     6847.13     7056.24    218.16 o 
   8   0   5      294.24      297.21     17.73 o 
  10   0   5     1828.61     1893.38     71.85 o 
  12   0   5     2010.09     1971.99     73.07 o 
   4   1   5      589.53      573.60     20.79 o 
   5   1   5     1557.67     1481.07     50.55 o 
   6   1   5     2805.98     2996.59    101.95 o 
   7   1   5      852.94      870.78     33.90 o 
   8   1   5      670.89      705.58     31.05 o 
   9   1   5      957.16      985.47     40.05 o 
  10   1   5      130.85      132.93     15.29 o 
  11   1   5      395.41      401.90     17.85 o 
  12   1   5      871.02      892.69     43.08 o 
  13   1   5     2731.35     2792.49     98.31 o 
   4   2   5     1418.21     1417.75     47.05 o 
   5   2   5     4106.96     4194.65    132.08 o 
   6   2   5     1338.51     1364.82     47.12 o 
   7   2   5     1571.68     1586.28     57.11 o 
   8   2   5      394.90      413.94     20.89 o 
   9   2   5     3319.72     3165.26    108.03 o 
   1   3   5     3510.37     3547.42     78.35 o 
   2   3   5     5684.85     5785.92    179.23 o 
   3   3   5     3915.63     3999.55    122.57 o 
   4   3   5     1491.10     1554.48     49.53 o 
   5   3   5     3615.98     3806.19    114.86 o 
   6   3   5     2590.05     2536.93     81.67 o 
   7   3   5      475.25      484.39     21.81 o 
   8   3   5      910.36      922.59     34.01 o 
   1   4   5       58.27       62.32      6.58 o 
   2   4   5    10264.65    10091.71    231.69 o 
   3   4   5     2565.33     2679.16     63.06 o 
   4   4   5     1668.67     1736.06     58.97 o 
   5   4   5      188.00      202.20     12.60 o 
   6   4   5      674.76      559.91     22.96 o 
   7   4   5       48.09       50.52      9.95 o 
   1   5   5      412.69      416.64     15.15 o 
   2   5   5       50.94       43.06      8.73 o 
   3   5   5     1465.64     1424.85     42.46 o 
   4   5   5     1839.36     1885.37     46.89 o 
   5   5   5      986.04     1027.42     28.01 o 
   6   5   5      417.75      369.67     25.27 o 
   7   5   5      411.05      391.92     27.38 o 
   8   5   5     1554.77     1550.34     66.75 o 
   1   6   5     1678.98     1612.54     42.19 o 
   2   6   5      260.16      240.95     15.63 o 
   3   6   5      431.64      427.67     16.40 o 
   4   6   5      831.74      864.35     26.57 o 
   5   6   5     1941.81     1892.77     70.76 o 
   6   6   5      679.34      684.28     36.08 o 
   7   6   5      647.17      635.19     35.13 o 
   8   6   5      248.07      227.88     23.44 o 
   9   6   5      801.54      751.54     41.99 o 
  10   6   5       69.83       90.60     20.04 o 
  11   6   5      200.69      221.46     25.95 o 
  12   6   5       58.12       62.10     20.59 o 
  13   6   5      724.22      772.47     48.54 o 
  14   6   5      150.57      154.98     27.82 o 
   1   7   5     2302.39     2294.12     59.26 o 
   2   7   5     1151.21     1135.87     60.62 o 
   3   7   5      236.23      229.63     13.96 o 
   4   7   5      129.41      100.52     16.82 o 
   5   7   5     1271.34     1197.58     54.46 o 
   6   7   5      304.50      323.95     25.72 o 
   7   7   5      320.56      299.46     25.31 o 
   8   7   5      413.96      426.51     31.12 o 
   9   7   5     1072.63     1074.98     52.99 o 
  10   7   5      121.84      146.96     22.69 o 
  11   7   5        2.45        0.54     15.83 o 
  12   7   5      291.43      279.65     30.71 o 
  13   7   5      104.57      108.84     25.99 o 
   1   8   5      470.33      463.03     44.16 o 
   2   8   5      459.82      467.48     20.24 o 
   3   8   5       60.05       55.03     15.90 o 
   4   8   5       61.38       82.31     17.02 o 
   5   8   5      396.64      419.51     29.42 o 
   6   8   5      875.09      893.03     45.35 o 
   7   8   5       24.51       19.26     15.83 o 
   8   8   5      103.46      114.38     20.31 o 
   9   8   5      474.87      513.17     35.50 o 
  10   8   5      978.63      952.21     51.91 o 
  11   8   5      190.46      191.09     27.24 o 
  12   8   5      289.53      286.89     32.75 o 
   1   9   5      885.47      860.19     31.90 o 
   2   9   5      228.53      236.64     24.73 o 
   3   9   5      531.99      512.25     33.63 o 
   4   9   5      577.78      553.66     35.02 o 
   5   9   5      624.43      616.17     37.27 o 
   6   9   5       54.01       48.20     17.36 o 
   7   9   5      140.13      194.79     24.53 o 
   8   9   5       18.69       23.24     17.80 o 
   9   9   5      709.84      755.96     46.40 o 
  10   9   5      221.47      232.40     30.47 o 
   1  10   5      559.84      569.19     38.25 o 
   2  10   5       55.23       69.34     19.70 o 
   3  10   5     1339.18     1355.58     63.15 o 
   4  10   5      601.46      587.02     38.86 o 
   5  10   5      317.48      355.78     30.88 o 
   6  10   5       88.64       82.24     21.23 o 
   7  10   5      106.62      121.79     24.39 o 
   8  10   5       15.89       24.83     19.60 o 
   2  11   5      729.40      755.28     45.25 o 
   3  11   5      123.81      130.14     23.95 o 
   4  11   5       17.66       33.09     19.16 o 
   5  11   5      742.70      761.22     47.32 o 
   6  11   5       20.81       18.58     20.93 o 
   6   1   6      137.48      130.28      9.31 o 
   7   1   6     2295.77     2101.28     70.69 o 
   8   1   6     1306.07     1218.03     44.98 o 
   9   1   6     1276.57     1314.44     49.39 o 
   1   2   6     3039.65     2904.09     89.99 o 
   5   2   6     2733.33     2746.16     85.68 o 
   6   2   6      216.72      193.84     11.52 o 
   7   2   6     2416.80     2395.37     81.63 o 
   8   2   6      106.54      114.65     11.52 o 
   0   3   6     6924.84     7228.75    224.01 o 
   1   3   6     5737.15     5908.76    193.94 o 
   2   3   6     2349.01     2669.38     82.35 o 
   3   3   6     4734.77     4847.20    151.68 o 
   4   3   6      114.33      109.15      7.13 o 
   5   3   6      361.26      361.28     16.27 o 
   6   3   6       58.22       56.94      7.92 o 
   0   4   6     4384.71     4340.05    146.31 o 
   1   4   6     4211.45     4474.62    102.23 o 
   2   4   6     2291.69     2364.78     56.39 o 
   3   4   6     4778.78     5110.45    114.89 o 
   4   4   6     7257.38     7357.77    237.90 o 
   5   4   6      566.46      608.46     23.75 o 
   0   5   6       54.79       42.19      9.41 o 
   1   5   6     1244.25     1243.06     33.10 o 
   2   5   6     1108.47     1101.65     30.40 o 
   3   5   6     3795.61     3701.85     88.70 o 
   4   5   6     5330.95     5554.14    127.38 o 
   5   5   6      574.43      572.89     30.47 o 
   6   5   6     1888.32     1824.01     74.23 o 
   0   6   6       41.16       36.32     11.38 o 
   1   6   6      489.01      480.31     23.02 o 
   2   6   6      378.09      365.38     15.66 o 
   3   6   6     5597.74     5595.56    130.09 o 
   4   6   6      309.94      312.57     22.05 o 
   5   6   6      259.38      232.36     20.65 o 
   6   6   6       23.98       35.77     13.76 o 
   7   6   6      693.27      720.15     40.73 o 
   8   6   6      585.72      544.52     34.11 o 
   9   6   6      444.25      442.51     32.14 o 
  10   6   6      391.85      356.36     30.23 o 
  11   6   6     1271.04     1263.96     62.27 o 
  12   6   6      295.39      304.89     30.57 o 
  13   6   6       75.01       67.60     22.83 o 
  14   6   6       99.57      107.69     27.11 o 
   0   7   6      895.26      870.65     38.56 o 
   1   7   6      715.68      740.86     25.92 o 
   2   7   6       46.41       45.46      9.73 o 
   3   7   6      593.38      507.09     30.95 o 
   4   7   6     2310.79     2268.25     82.48 o 
   5   7   6     1775.66     1746.39     70.32 o 
   6   7   6      402.27      396.04     28.43 o 
   7   7   6      388.80      375.38     28.47 o 
   8   7   6     1177.15     1168.13     55.47 o 
   9   7   6      414.22      443.63     32.92 o 
  10   7   6       84.47       86.46     20.99 o 
  11   7   6     1104.85     1042.81     55.64 o 
  12   7   6      133.50      163.71     26.33 o 
  13   7   6       25.37       30.23     22.69 o 
   0   8   6      422.46      445.46     28.33 o 
   1   8   6      225.17      243.45     22.93 o 
   2   8   6       73.03       85.17     17.09 o 
   3   8   6       45.51       56.73     15.93 o 
   4   8   6     1324.87     1326.40     56.26 o 
   5   8   6       74.65       73.65     17.16 o 
   6   8   6       72.66       86.86     18.65 o 
   7   8   6       21.07       47.90     16.61 o 
   8   8   6     1037.73     1147.41     56.19 o 
   9   8   6      346.73      365.50     31.02 o 
  10   8   6     1152.96     1185.32     58.29 o 
  11   8   6      160.70      169.55     27.45 o 
  12   8   6      720.08      853.12     51.98 o 
   0   9   6      773.10      786.80     42.12 o 
   1   9   6      521.87      521.73     33.46 o 
   2   9   6      169.18      155.38     21.23 o 
   3   9   6      561.47      536.51     34.48 o 
   4   9   6      739.57      771.62     41.21 o 
   5   9   6      307.69      316.88     27.38 o 
   6   9   6      132.95      129.50     21.33 o 
   7   9   6      731.20      757.18     44.47 o 
   8   9   6      257.20      239.84     27.48 o 
   9   9   6       13.53      -16.10     16.10 o 
  10   9   6      467.21      528.42     40.83 o 
   2  10   6      133.57      127.60     22.22 o 
   3  10   6     1119.36     1165.68     56.09 o 
   4  10   6      369.30      353.50     30.37 o 
   5  10   6       65.48       68.08     20.18 o 
   6  10   6       55.31       81.06     21.23 o 
   7  10   6      532.43      599.96     40.80 o 
   8  10   6       57.67       76.71     22.62 o 
   4  11   6      617.33      620.89     40.97 o 
   5  11   6      389.46      397.19     35.33 o 
   1   3   7     3538.81     3706.76    122.57 o 
   2   3   7     7348.54     7686.10    234.16 o 
   1   4   7      632.76      700.39     19.97 o 
   2   4   7     4675.28     4374.00    112.70 o 
   3   4   7       46.53       48.92      6.73 o 
   1   5   7     1925.51     1950.58     48.79 o 
   2   5   7     3276.41     3213.86     75.51 o 
   3   5   7     1696.82     1609.69     64.68 o 
   4   5   7      905.73      896.06     39.61 o 
   5   5   7     1793.06     1812.53     69.34 o 
   1   6   7     2349.43     2308.58     55.30 o 
   2   6   7      321.80      343.96     21.61 o 
   3   6   7     1623.07     1558.70     59.89 o 
   4   6   7      304.89      325.38     22.69 o 
   5   6   7     3564.73     3638.81    122.98 o 
   6   6   7      846.71      827.37     41.44 o 
   7   6   7     1288.15     1283.16     55.03 o 
   8   6   7       20.08       28.40     14.88 o 
   9   6   7     1372.82     1414.96     63.59 o 
  10   6   7      129.31      120.39     21.40 o 
  11   6   7      317.56      355.34     30.74 o 
  12   6   7       55.37       55.41     21.20 o 
  13   6   7      677.29      651.09     46.61 o 
   1   7   7       78.96       79.56     14.78 o 
   2   7   7      926.59      969.71     39.92 o 
   3   7   7      211.12      185.72     18.82 o 
   4   7   7      131.95      105.51     17.12 o 
   5   7   7     2919.59     2951.48    105.11 o 
   6   7   7     1005.71     1012.44     47.80 o 
   7   7   7      660.21      631.66     37.23 o 
   8   7   7       53.48       60.03     17.73 o 
   9   7   7      539.01      573.98     37.47 o 
  10   7   7      382.41      346.27     31.12 o 
  11   7   7      177.54      207.80     27.14 o 
  12   7   7      171.73      208.17     28.71 o 
   1   8   7     1203.26     1106.20     49.33 o 
   2   8   7     1636.25     1635.95     65.46 o 
   3   8   7      652.75      611.14     33.84 o 
   4   8   7     1538.81     1454.51     60.81 o 
   5   8   7      497.83      483.27     31.36 o 
   6   8   7     2244.30     2280.14     90.23 o 
   7   8   7      235.86      225.23     24.53 o 
   8   8   7       65.46      101.98     20.99 o 
   9   8   7      278.59      247.34     26.87 o 
  10   8   7       69.78       85.51     22.32 o 
  11   8   7       22.71       42.46     20.89 o 
   2   9   7     1528.01     1472.75     63.36 o 
   3   9   7        7.88        8.63     14.91 o 
   4   9   7      530.20      521.52     34.14 o 
   5   9   7      142.85      123.11     20.48 o 
   6   9   7      160.50      183.24     23.41 o 
   7   9   7      782.25      831.82     46.27 o 
   8   9   7      592.04      635.36     41.07 o 
   9   9   7      138.93      140.98     25.21 o 
  10   9   7      661.94      704.56     45.52 o 
   3  10   7      715.69      801.82     42.70 o 
   4  10   7      616.41      600.98     38.18 o 
   5  10   7      246.87      268.13     27.58 o 
   6  10   7       81.99       99.03     22.01 o 
   7  10   7      246.32      262.36     28.74 o 
   8  10   7       11.74        4.42     18.34 o 
   5  11   7      256.22      252.41     29.93 o 
   0   3   8     3650.93     3409.71    113.97 o 
   1   3   8     1695.29     1548.27     52.55 o 
   2   3   8     1071.43      968.24     34.24 o 
   0   4   8      300.23      300.78     15.08 o 
   1   4   8      610.82      531.82     22.40 o 
   2   4   8      396.62      384.21     13.26 o 
   0   5   8      917.09      916.78     34.45 o 
   1   5   8      141.11      135.62      9.02 o 
   2   5   8      172.35      192.17     15.25 o 
   3   5   8     2180.45     2231.19     80.51 o 
   4   5   8     3314.15     3239.59    113.33 o 
   5   5   8      241.43      244.08     20.01 o 
   0   6   8       90.16       74.53     13.15 o 
   1   6   8      679.24      664.17     30.06 o 
   2   6   8       80.29       82.21     14.47 o 
   3   6   8     4082.38     4020.17    137.18 o 
   4   6   8       83.81       73.24     15.39 o 
   5   6   8       82.68       91.55     16.71 o 
   6   6   8      101.52       74.91     17.02 o 
   7   6   8      730.40      713.94     37.27 o 
   8   6   8       21.01       15.42     15.46 o 
   9   6   8       59.47       41.65     17.46 o 
  10   6   8       71.17       69.00     19.09 o 
  11   6   8      917.55      931.18     51.87 o 
  12   6   8       44.71       58.97     21.44 o 
  13   6   8       30.83       38.59     21.37 o 
   1   7   8      274.65      291.06     21.10 o 
   2   7   8      101.01      141.49     16.82 o 
   3   7   8     1047.61      952.14     40.77 o 
   4   7   8     1988.18     1894.09     75.48 o 
   5   7   8     1564.95     1527.65     64.75 o 
   6   7   8       72.98       73.79     16.95 o 
   7   7   8      393.21      424.50     29.39 o 
   8   7   8      332.43      348.44     28.64 o 
   9   7   8       26.82       31.93     16.54 o 
  10   7   8      105.61      125.22     23.03 o 
  11   7   8      438.05      439.72     36.28 o 
  12   7   8       99.73       99.67     24.43 o 
   2   8   8      956.59      940.39     43.58 o 
   3   8   8       13.41       24.09     13.69 o 
   4   8   8     1160.62     1111.84     50.21 o 
   5   8   8       47.15       42.94     16.03 o 
   6   8   8      894.12      888.11     45.25 o 
   7   8   8       17.76       -4.82     13.45 o 
   8   8   8      151.46      147.71     22.05 o 
   9   8   8        8.97       15.25     16.48 o 
  10   8   8     1422.83     1431.17     68.25 o 
  11   8   8      240.64      281.28     31.15 o 
   3   9   8      306.35      322.73     26.16 o 
   4   9   8      762.35      817.65     42.19 o 
   5   9   8      295.79      287.12     26.16 o 
   6   9   8      125.72      121.34     22.35 o 
   7   9   8      315.92      342.12     29.35 o 
   8   9   8      130.33      151.44     23.88 o 
   9   9   8        3.63        6.25     18.07 o 
   5  10   8      332.25      400.25     31.76 o 
   6  10   8      156.68      157.29     23.95 o 
   7  10   8      199.17      229.17     27.52 o 
   1   3   9     1620.99     1587.71     55.85 o 
   1   4   9     1349.26     1705.49     52.93 o 
   1   5   9       66.45       59.96     10.84 o 
   2   5   9      972.26      966.89     39.07 o 
   3   5   9     2170.55     2095.85     75.04 o 
   4   5   9       88.93       96.58     14.57 o 
   1   6   9     1700.55     1633.60     64.07 o 
   2   6   9       46.73       59.11     12.50 o 
   3   6   9      338.20      312.67     21.91 o 
   4   6   9      517.91      455.76     28.03 o 
   5   6   9     2051.91     2098.19     84.49 o 
   6   6   9       91.69       89.68     16.61 o 
   7   6   9      474.53      474.88     31.97 o 
   8   6   9      413.23      423.72     30.54 o 
   9   6   9     1334.11     1340.84     59.28 o 
  10   6   9       80.29       90.50     20.42 o 
  11   6   9      104.29      118.80     21.57 o 
  12   6   9       64.97       76.84     22.18 o 
  13   6   9      886.27      972.05     55.85 o 
   2   7   9      573.46      566.54     29.42 o 
   3   7   9      947.50      906.45     39.81 o 
   4   7   9      776.66      789.08     37.91 o 
   5   7   9     2247.31     2094.79     80.00 o 
   6   7   9     1540.60     1417.99     63.83 o 
   7   7   9       91.66      110.27     19.23 o 
   8   7   9      896.26      871.12     45.52 o 
   9   7   9      971.78     1117.99     55.03 o 
  10   7   9      228.09      237.12     27.21 o 
  11   7   9      184.79      127.53     23.78 o 
  12   7   9      174.35      187.83     26.94 o 
   4   8   9      114.83      108.10     18.28 o 
   5   8   9       23.53       10.40     14.44 o 
   6   8   9     1366.10     1368.97     61.59 o 
   7   8   9      209.84      216.12     24.02 o 
   8   8   9       61.24       74.46     19.23 o 
   9   8   9      704.36      687.44     42.12 o 
  10   8   9      338.79      322.79     31.97 o 
   5   9   9      270.66      277.34     25.48 o 
   6   9   9      566.70      579.99     36.55 o 
   7   9   9       48.92       33.29     18.00 o 
   8   9   9      111.48      123.59     23.92 o 
   9   9   9      111.64      106.13     23.81 o 
   1   4  10       49.18       84.69     10.63 o 
   2   5  10      603.97      578.26     27.75 o 
   3   5  10       78.38       77.83     13.11 o 
   4   5  10      366.09      333.77     23.81 o 
   3   6  10      640.45      613.38     30.17 o 
   4   6  10       78.14       72.46     14.37 o 
   5   6  10      532.23      492.34     30.64 o 
   6   6  10       60.57       53.84     15.12 o 
   7   6  10     2677.02     2697.58     96.31 o 
   8   6  10       36.93       43.52     16.10 o 
   9   6  10      269.61      311.48     27.18 o 
   4   7  10     1489.64     1408.03     60.88 o 
   5   7  10      383.84      367.84     26.53 o 
   6   7  10      770.76      726.17     39.17 o 
   7   7  10     1303.19     1442.68     60.50 o 
   8   7  10      278.58      283.73     26.84 o 
   9   7  10      539.67      510.55     35.57 o 
  10   7  10      527.78      549.11     37.91 o 
  11   7  10      374.42      405.89     33.67 o 
   5   8  10      430.32      391.69     28.74 o 
   6   8  10      303.55      306.59     26.02 o 
   7   8  10      356.22      324.97     27.82 o 
   8   8  10     1442.57     1446.56     64.78 o 
   9   8  10      140.01      115.30     22.62 o 
  10   8  10      112.44       91.14     23.13 o 
   7   9  10       99.43      115.60     21.91 o 
   8   9  10      296.56      288.45     29.28 o 
   3   5  11      788.40      793.63     34.55 o 
   4   6  11      332.98      291.61     21.78 o 
   5   6  11      785.87      745.56     37.44 o 
   6   6  11      267.98      268.00     24.60 o 
   7   6  11      424.51      415.47     28.57 o 
   8   6  11      421.04      397.56     29.42 o 
   5   7  11      639.43      655.64     34.85 o 
   6   7  11      193.28      183.27     21.50 o 
   7   7  11       60.00       86.25     18.00 o 
   8   7  11      191.39      165.03     23.07 o 
   9   7  11      360.36      372.12     30.37 o 
  10   7  11      158.73      163.30     23.41 o 
  11   7  11       44.14       60.91     21.61 o 
   7   8  11       38.07       27.82     16.24 o 
   8   8  11      306.32      342.33     29.32 o 
   9   8  11       28.01       -2.62     15.83 o 
   5   6  12      650.76      621.30     32.92 o 
   6   6  12      114.90      113.60     18.04 o 
   7   6  12     2818.41     2706.24    103.37 o 
   7   7  12     1765.11     1727.60     71.81 o 
   8   7  12      149.28      134.29     21.61 o 
   9   7  12       40.09       55.10     18.04 o 
  10   7  12      165.51      171.35     24.22 o 
   7   6  13     1397.06     1269.91     57.28 o 
   9   7  13      303.39      297.79     27.48 o 
                                                 
